# Supplementary material for: Transcriptome Characterization and Identification of Molecular Markers (SNP, SSR, and Indels) in the Medicinal Plant Sarcandra glabra spp
Source: Biomed Res Int. 2021 Jul 7;2021:9990910. doi: 10.1155/2021/9990910 (PMC8282378; doi:10.1155/2021/9990910)
Supplement: Supplementary Materials — Additional Figure 1: the base distribution of sample's reads. The first half is the base content distribution of the first end of the double end sequencing sequence, and the second half is the base content distribution of the other end. Additional Figure 2: simplified annotation information of Gene Ontology classification of identified transcripts for S. glabra. Additional Figure 3: the gene classification on the bases of similarity on cluster of indigenous groups of protein database for S. glabra. Additional Figure 4: the gene classification on the bases of KEGG metabolic pathways for S. glabra. Additional Figure 5: the comparison of S. glabra sequence with the other species, and the results for top 10 species have been presented while rests are classified into other species. Additional Figure 6: the transcriptome sequence evaluation for S. glabra by (A) comparison of evaluation values (E values) and (B) the sequence consistency analysis. Additional Figure 7: expression analysis: (A) The FPKM density map shows the overall gene expression pattern of each sample; (B) the MA plot displays the differentially expressed genes; (C) the expression patterns based on cluster analysis of all the DEGs in the different samples; (D) the correlation between samples based on DEGs. Additional Table 1: expression-based frequency distribution of transcripts extracted from transcriptome data of S. glabra. Additional Table 2: characterization of transcriptome SSR markers in S. glabra. Additional Table 3: characterization of transcriptome SNP markers in S. glabra. Additional Table 4: characterization of transcriptome InDel markers in S. glabra. Additional Table 5: the SSR, SNP, and InDel markers in transcriptome-based unigenes of S. glabra with the respective annotations in GO, KEGG, and COG databases. Additional Table 6: list of sixteen randomly selected and validated SSR markers, their primers, and PCR products. [file 9990910.f1.zip › 9990910.f1/Additional Table 2-SSR.xlsx]

## Sheet: Sheet1
Additional Table 2: Characterization of transcriptome SSRs markers in S. glabra
	ID	SSR.nr.	SSR.type	SSR	size	start	end
1	Unigene14	1	p1	(A)13	13	652	664
2	Unigene28	1	p1	(T)10	10	42	51
3	Unigene29	1	p1	(T)10	10	1101	1110
4	Unigene29	2	p1	(A)14	14	1993	2006
5	Unigene35	1	p3	(AAT)5	15	284	298
6	Unigene44	1	p1	(A)10	10	263	272
7	Unigene47	1	p2	(GA)10	20	955	974
8	Unigene49	1	p2	(CT)8	16	122	137
9	Unigene49	2	p1	(T)12	12	642	653
10	Unigene54	1	p1	(T)11	11	242	252
11	Unigene54	2	c	(AC)9ataattgtccaaagaatcagaaacttgtcgaagagttgggctcaaactcgaccctaagtaatgggtctgggtaacattggata(AC)8	117	384	500
12	Unigene56	1	c	(AAC)5aataataatcagaaatcttgagtaacccatatctttacacacatacacacacc(A)15	83	354	436
13	Unigene58	1	p1	(A)14	14	293	306
14	Unigene65	1	p1	(A)10	10	439	448
15	Unigene65	2	p1	(A)10	10	607	616
16	Unigene65	3	p1	(A)10	10	764	773
17	Unigene65	4	p2	(AT)13	26	949	974
18	Unigene68	1	p1	(A)10	10	72	81
19	Unigene69	1	p3	(ACC)5	15	57	71
20	Unigene70	1	p2	(TC)10	20	479	498
21	Unigene93	1	p3	(TGA)5	15	2014	2028
22	Unigene94	1	p2	(AG)10	20	37	56
23	Unigene99	1	p2	(TA)36	72	916	987
24	Unigene108	1	p2	(AT)6	12	183	194
25	Unigene112	1	p1	(A)10	10	149	158
26	Unigene112	2	p1	(T)13	13	273	285
27	Unigene117	1	c	(AT)8(GT)9(GC)6	46	75	120
28	Unigene117	2	p2	(CT)23	46	329	374
29	Unigene128	1	p1	(A)10	10	1	10
30	Unigene128	2	p2	(AT)7	14	145	158
31	Unigene128	3	p1	(A)12	12	475	486
32	Unigene136	1	p1	(A)10	10	118	127
33	Unigene144	1	p3	(TAT)7	21	585	605
34	Unigene145	1	p1	(T)15	15	1	15
35	Unigene145	2	p1	(T)12	12	216	227
36	Unigene145	3	p2	(AG)6	12	1214	1225
37	Unigene146	1	p1	(A)10	10	1138	1147
38	Unigene148	1	p1	(T)10	10	43	52
39	Unigene154	1	p2	(AC)7	14	266	279
40	Unigene154	2	p1	(T)10	10	784	793
41	Unigene154	3	p2	(CT)25	50	1129	1178
42	Unigene159	1	c	(TC)6tatccatcttgtgttcctggtcacttgttattggcttatc(CT)14	80	1457	1536
43	Unigene163	1	p1	(A)11	11	81	91
44	Unigene168	1	p2	(GA)6	12	214	225
45	Unigene173	1	p1	(T)11	11	264	274
46	Unigene175	1	p1	(A)10	10	929	938
47	Unigene182	1	p2	(TA)11	22	1	22
48	Unigene186	1	p1	(T)10	10	267	276
49	Unigene188	1	p1	(T)12	12	69	80
50	Unigene189	1	p1	(T)22	22	2153	2174
51	Unigene192	1	p3	(ACT)5	15	188	202
52	Unigene204	1	p1	(T)11	11	1626	1636
53	Unigene210	1	p1	(A)13	13	276	288
54	Unigene216	1	p4	(TTTA)5	20	155	174
55	Unigene228	1	p3	(TTC)5	15	89	103
56	Unigene238	1	c	(A)15cttttacaattatgaaagaacaaacattgccaaat(A)10	60	63	122
57	Unigene256	1	p3	(AGA)5	15	14	28
58	Unigene262	1	p3	(CAT)6	18	33	50
59	Unigene270	1	p6	(ACCCAA)7	42	730	771
60	Unigene271	1	p2	(GA)7	14	1	14
61	Unigene271	2	p2	(TA)6	12	279	290
62	Unigene277	1	p1	(A)11	11	263	273
63	Unigene286	1	c	(GT)8ttgcacatgcagaagtatattgagaggcaataaaataattaaaatttgaaattaggacttac(T)13	91	253	343
64	Unigene302	1	p1	(A)12	12	413	424
65	Unigene303	1	p2	(TG)24	48	1	48
66	Unigene330	1	p1	(T)20	20	444	463
67	Unigene333	1	p1	(A)10	10	34	43
68	Unigene333	2	p3	(TCT)6	18	275	292
69	Unigene336	1	p1	(A)11	11	11	21
70	Unigene357	1	p1	(T)10	10	1229	1238
71	Unigene357	2	p1	(A)14	14	2479	2492
72	Unigene357	3	p3	(TCT)5	15	2614	2628
73	Unigene358	1	p1	(A)11	11	388	398
74	Unigene360	1	p1	(T)10	10	298	307
75	Unigene373	1	p3	(TTC)10	30	166	195
76	Unigene373	2	p1	(T)10	10	772	781
77	Unigene381	1	p2	(TG)6	12	34	45
78	Unigene383	1	p2	(TG)11	22	1027	1048
79	Unigene384	1	p3	(ATG)7	21	240	260
80	Unigene386	1	c	(CT)9(CA)12	42	1	42
81	Unigene386	2	p2	(AC)8	16	151	166
82	Unigene393	1	p1	(A)10	10	4	13
83	Unigene395	1	p2	(TA)6	12	311	322
84	Unigene395	2	p1	(T)10	10	455	464
85	Unigene406	1	p3	(ATT)5	15	1436	1450
86	Unigene408	1	p2	(AT)8	16	36	51
87	Unigene416	1	p3	(CCT)6	18	78	95
88	Unigene421	1	c	(TA)9(GA)9	36	597	632
89	Unigene425	1	c	(CT)17aaaagtacttactcggttcgtccacacttcttattttttctctctctaaaaggggtacgcctcactgaagaagctctggagtttgct(A)14	135	65	199
90	Unigene427	1	p1	(A)14	14	702	715
91	Unigene431	1	p1	(A)10	10	384	393
92	Unigene439	1	p1	(T)10	10	174	183
93	Unigene448	1	p1	(A)10	10	102	111
94	Unigene449	1	p3	(AAG)5	15	138	152
95	Unigene449	2	p1	(A)13	13	1366	1378
96	Unigene449	3	p2	(TC)10	20	4529	4548
97	Unigene449	4	p2	(TC)6	12	4658	4669
98	Unigene453	1	p1	(A)10	10	111	120
99	Unigene459	1	p1	(T)12	12	1398	1409
100	Unigene475	1	p1	(A)10	10	533	542
101	Unigene478	1	p1	(A)11	11	175	185
102	Unigene478	2	p3	(CCA)6	18	2541	2558
103	Unigene478	3	p2	(AG)8	16	2731	2746
104	Unigene496	1	p1	(A)13	13	138	150
105	Unigene505	1	p3	(GTT)5	15	148	162
106	Unigene507	1	c	(TGC)6tgttgctgctgc(TGT)5	45	2363	2407
107	Unigene514	1	p1	(A)10	10	99	108
108	Unigene519	1	p2	(AT)29	58	635	692
109	Unigene521	1	p3	(TCT)10	30	158	187
110	Unigene532	1	p1	(T)10	10	837	846
111	Unigene560	1	p2	(TA)10	20	476	495
112	Unigene564	1	p1	(A)10	10	146	155
113	Unigene567	1	p2	(AG)12	24	257	280
114	Unigene569	1	p1	(T)16	16	1	16
115	Unigene573	1	c	(A)12tgtcaagtcaaaaccagataccaattacaacttataagagctaaaagaatcctgatttttgggagggtatgcattta(TG)8	105	154	258
116	Unigene578	1	p1	(T)11	11	187	197
117	Unigene581	1	p1	(T)11	11	9	19
118	Unigene581	2	p1	(T)10	10	246	255
119	Unigene581	3	p1	(G)13	13	708	720
120	Unigene585	1	p1	(T)13	13	2115	2127
121	Unigene596	1	p1	(A)11	11	1	11
122	Unigene598	1	p1	(T)12	12	635	646
123	Unigene598	2	p1	(A)15	15	830	844
124	Unigene604	1	p2	(AG)7	14	1108	1121
125	Unigene606	1	p3	(TCT)5	15	108	122
126	Unigene616	1	p3	(TGT)5	15	838	852
127	Unigene621	1	p1	(A)20	20	332	351
128	Unigene626	1	p1	(A)10	10	141	150
129	Unigene626	2	p3	(TTC)12	36	1526	1561
130	Unigene628	1	p2	(CG)6	12	148	159
131	Unigene630	1	p1	(A)10	10	61	70
132	Unigene630	2	p1	(T)11	11	441	451
133	Unigene642	1	p1	(T)11	11	312	322
134	Unigene647	1	p1	(T)11	11	90	100
135	Unigene647	2	p1	(A)11	11	417	427
136	Unigene647	3	p2	(TA)6	12	558	569
137	Unigene655	1	p2	(GA)10	20	935	954
138	Unigene657	1	p2	(AG)6	12	1631	1642
139	Unigene674	1	p2	(AG)11	22	1	22
140	Unigene688	1	p1	(A)11	11	238	248
141	Unigene689	1	p3	(CGC)5	15	37	51
142	Unigene701	1	p1	(T)10	10	719	728
143	Unigene701	2	p1	(A)12	12	851	862
144	Unigene702	1	p1	(A)13	13	1	13
145	Unigene703	1	p2	(AG)27	54	504	557
146	Unigene708	1	p1	(T)22	22	1	22
147	Unigene715	1	c	(AT)11(AG)14	50	1	50
148	Unigene716	1	p2	(TA)6	12	176	187
149	Unigene716	2	p1	(A)10	10	368	377
150	Unigene719	1	p1	(T)11	11	33	43
151	Unigene724	1	p3	(GAC)5	15	792	806
152	Unigene729	1	p1	(A)12	12	431	442
153	Unigene730	1	p1	(A)10	10	1467	1476
154	Unigene731	1	p1	(T)11	11	648	658
155	Unigene735	1	p2	(GT)8	16	54	69
156	Unigene735	2	p3	(TCT)5	15	197	211
157	Unigene739	1	p1	(T)14	14	391	404
158	Unigene739	2	p2	(TA)6	12	663	674
159	Unigene759	1	p1	(T)25	25	1506	1530
160	Unigene762	1	c	(A)10cccacatgagaattc(A)15ttcaaatacctgatgacaaaaaaaaggttaattcttgaaatttttcacatatctacaaaccaaattccaa(AAT)6	128	8	135
161	Unigene762	2	p1	(A)10	10	302	311
162	Unigene763	1	p1	(T)17	17	6	22
163	Unigene768	1	p2	(AT)7	14	70	83
164	Unigene770	1	p1	(T)10	10	2012	2021
165	Unigene771	1	p1	(A)21	21	1457	1477
166	Unigene784	1	p1	(T)13	13	258	270
167	Unigene785	1	c	(GAA)5ccgactttcccctgtttgctggcgtcgatctgatctgctgagcgg(AGA)6	78	145	222
168	Unigene788	1	p1	(T)10	10	27	36
169	Unigene788	2	p1	(T)15	15	210	224
170	Unigene796	1	p2	(GA)8	16	98	113
171	Unigene804	1	p2	(TC)11	22	1	22
172	Unigene804	2	p2	(GA)11	22	269	290
173	Unigene815	1	p1	(A)11	11	233	243
174	Unigene820	1	p3	(TTC)5	15	127	141
175	Unigene821	1	p2	(TC)26	52	944	995
176	Unigene822	1	p3	(CTT)6	18	338	355
177	Unigene827	1	p2	(AT)8	16	815	830
178	Unigene828	1	p2	(AC)6	12	521	532
179	Unigene834	1	c	(TTA)18t(TG)6	67	1	67
180	Unigene837	1	p1	(A)10	10	21	30
181	Unigene837	2	p1	(T)12	12	146	157
182	Unigene842	1	p1	(A)10	10	1447	1456
183	Unigene842	2	p2	(AG)21	42	1610	1651
184	Unigene845	1	p4	(ATTT)5	20	206	225
185	Unigene852	1	p3	(AAT)5	15	403	417
186	Unigene855	1	p3	(AAT)5	15	388	402
187	Unigene856	1	p1	(A)11	11	194	204
188	Unigene860	1	c	(A)13tt(A)10	25	10	34
189	Unigene860	2	p2	(AT)11	22	274	295
190	Unigene867	1	p1	(T)12	12	276	287
191	Unigene877	1	p3	(ATA)10	30	655	684
192	Unigene877	2	p2	(AT)16	32	1757	1788
193	Unigene878	1	p3	(TTA)7	21	668	688
194	Unigene883	1	p2	(TC)8	16	49	64
195	Unigene886	1	p2	(CT)6	12	11	22
196	Unigene897	1	p1	(A)16	16	33	48
197	Unigene899	1	p1	(A)12	12	1	12
198	Unigene905	1	c	(T)12ctgtttttcttatttggaatttcgaaaggcaaaaatgattaagaagca(T)11ggtagttgattgagaacattcttttctgtaa(T)10	112	157	268
199	Unigene909	1	p1	(A)12	12	41	52
200	Unigene920	1	p1	(T)17	17	198	214
201	Unigene921	1	p1	(A)24	24	53	76
202	Unigene922	1	p3	(AAT)7	21	121	141
203	Unigene928	1	p1	(T)10	10	37	46
204	Unigene931	1	p1	(T)10	10	3980	3989
205	Unigene932	1	p1	(A)12	12	319	330
206	Unigene934	1	p1	(A)14	14	358	371
207	Unigene935	1	p1	(A)10	10	210	219
208	Unigene940	1	p1	(A)18	18	195	212
209	Unigene952	1	p2	(AT)11	22	903	924
210	Unigene956	1	p3	(ATT)5	15	397	411
211	Unigene959	1	p3	(CGG)6	18	140	157
212	Unigene963	1	p2	(AG)6	12	275	286
213	Unigene964	1	p1	(T)12	12	2	13
214	Unigene964	2	p3	(CTC)6	18	766	783
215	Unigene970	1	p1	(A)16	16	8	23
216	Unigene975	1	p1	(T)17	17	1403	1419
217	Unigene977	1	p1	(A)11	11	1	11
218	Unigene980	1	p1	(T)10	10	145	154
219	Unigene985	1	c	(TG)9(AG)10aa(AG)19	78	252	329
220	Unigene990	1	p1	(A)14	14	628	641
221	Unigene993	1	p1	(A)11	11	257	267
222	Unigene997	1	p1	(T)18	18	280	297
223	Unigene997	2	p3	(TTC)6	18	499	516
224	Unigene1001	1	p3	(TTC)5	15	39	53
225	Unigene1001	2	p3	(TTC)11	33	225	257
226	Unigene1005	1	p3	(AAG)5	15	15	29
227	Unigene1005	2	p1	(T)10	10	378	387
228	Unigene1021	1	p2	(GA)9	18	210	227
229	Unigene1043	1	p1	(C)12	12	3	14
230	Unigene1053	1	p6	(TCTTTT)5	30	202	231
231	Unigene1055	1	p1	(A)13	13	109	121
232	Unigene1055	2	p1	(A)16	16	687	702
233	Unigene1055	3	p1	(T)12	12	2918	2929
234	Unigene1057	1	p1	(A)10	10	187	196
235	Unigene1062	1	p1	(A)10	10	255	264
236	Unigene1069	1	c	(CAG)5ctccccttctcctaaacctaattagcagcataatgccgttagtttttttagcaggtgag(TC)9	92	1326	1417
237	Unigene1070	1	p2	(TC)6	12	13	24
238	Unigene1071	1	p3	(CTC)7	21	53	73
239	Unigene1078	1	p3	(TTA)7	21	31	51
240	Unigene1079	1	p1	(A)10	10	295	304
241	Unigene1080	1	p1	(A)11	11	12	22
242	Unigene1083	1	p2	(GA)9	18	207	224
243	Unigene1083	2	p2	(GA)9	18	4300	4317
244	Unigene1086	1	p1	(T)10	10	182	191
245	Unigene1093	1	p1	(T)10	10	461	470
246	Unigene1094	1	p2	(AG)21	42	359	400
247	Unigene1095	1	p1	(T)13	13	291	303
248	Unigene1106	1	p1	(A)14	14	1	14
249	Unigene1108	1	p1	(A)11	11	125	135
250	Unigene1115	1	c	(AT)11(AG)13atcagggaagtgaggtcggtggctcggtacccggcactggagccggcaggctagggtttttttctatttttt(AG)8tcaagagagggagagagact(GA)6gcctatggctggggctgccttgccgactcctggctgtgggcctgatttggcctctgtgccgacggc(GA)9	252	1	252
251	Unigene1115	2	c	(AT)12(AG)17aacctgtgggtgggcctgtggctggggctgccctgctggctcctggctcctagccgaatttggcctctacgccggcggat(AG)16	170	507	676
252	Unigene1115	3	p2	(GA)11	22	844	865
253	Unigene1118	1	p2	(GA)12	24	1	24
254	Unigene1122	1	c	(A)20gtaccgttttctcctcatttttcactatgaatctcgattgattatccgctcgaaagtttaaaaacactagcag(A)10	103	1	103
255	Unigene1123	1	p1	(A)10	10	642	651
256	Unigene1135	1	p2	(GA)23	46	1942	1987
257	Unigene1139	1	p2	(TC)11	22	135	156
258	Unigene1150	1	p2	(GT)6	12	5	16
259	Unigene1154	1	p1	(A)11	11	75	85
260	Unigene1157	1	p2	(AC)15	30	8	37
261	Unigene1159	1	p3	(TTC)5	15	12	26
262	Unigene1161	1	p3	(GTG)5	15	223	237
263	Unigene1163	1	p3	(ACC)12	36	361	396
264	Unigene1168	1	p3	(TCA)6	18	24	41
265	Unigene1173	1	p1	(T)11	11	515	525
266	Unigene1183	1	p1	(A)10	10	59	68
267	Unigene1183	2	p1	(T)12	12	1115	1126
268	Unigene1193	1	p2	(TA)17	34	220	253
269	Unigene1195	1	c	(A)11gtaagcaaaaaaatgggggaaaaatgtgtttctagcaccattgggtaatcaaaatttggaaaaatcaac(A)12	92	1639	1730
270	Unigene1198	1	p1	(T)12	12	241	252
271	Unigene1203	1	c	(T)13caaaaggctccatttctgaatataa(T)17	55	414	468
272	Unigene1206	1	c	(T)13ctttttttc(T)10	32	10	41
273	Unigene1206	2	p1	(A)11	11	1097	1107
274	Unigene1208	1	p1	(A)10	10	1180	1189
275	Unigene1208	2	p1	(C)11	11	2376	2386
276	Unigene1210	1	p1	(A)13	13	1031	1043
277	Unigene1210	2	p2	(CT)8	16	1345	1360
278	Unigene1214	1	p1	(T)10	10	180	189
279	Unigene1216	1	p1	(A)18	18	30	47
280	Unigene1224	1	p2	(GA)10	20	578	597
281	Unigene1227	1	p1	(T)10	10	11	20
282	Unigene1236	1	p1	(A)10	10	45	54
283	Unigene1240	1	c	(A)11gacaaattactttaaaggccccttccccctcct(A)10	54	176	229
284	Unigene1244	1	p1	(A)11	11	71	81
285	Unigene1244	2	p1	(T)17	17	200	216
286	Unigene1245	1	p2	(TC)9	18	440	457
287	Unigene1251	1	c	(AT)11(AG)18	58	1	58
288	Unigene1251	2	c	(T)12ggtcaaagga(AT)11	44	183	226
289	Unigene1252	1	p2	(AG)7	14	223	236
290	Unigene1259	1	p3	(CTT)5	15	10	24
291	Unigene1266	1	p1	(T)16	16	1	16
292	Unigene1269	1	p2	(AT)11	22	1	22
293	Unigene1269	2	p2	(TA)11	22	145	166
294	Unigene1272	1	p2	(TA)9	18	1	18
295	Unigene1272	2	p2	(TC)7	14	164	177
296	Unigene1277	1	p1	(T)12	12	324	335
297	Unigene1277	2	p1	(A)10	10	456	465
298	Unigene1284	1	p1	(A)17	17	10	26
299	Unigene1295	1	p2	(AG)31	62	178	239
300	Unigene1297	1	c	(TA)7tttattatttttaatttatttatttatctcttttaaacttcttcttcctctatgagcagccattaatggcagcttcactggtaa(ATTT)5	118	206	323
301	Unigene1298	1	p2	(AG)19	38	62	99
302	Unigene1298	2	p1	(A)11	11	1197	1207
303	Unigene1303	1	p2	(TC)6	12	67	78
304	Unigene1307	1	p1	(T)10	10	83	92
305	Unigene1309	1	p1	(T)13	13	1407	1419
306	Unigene1311	1	p4	(ATTT)6	24	209	232
307	Unigene1311	2	p1	(T)12	12	714	725
308	Unigene1311	3	c	(CT)11ccttcttcttcttcatcttctctttttttttaat(TTA)11	89	970	1058
309	Unigene1313	1	p1	(A)18	18	158	175
310	Unigene1321	1	p2	(TA)11	22	132	153
311	Unigene1325	1	p1	(A)10	10	270	279
312	Unigene1330	1	p3	(CAA)5	15	25	39
313	Unigene1330	2	c	(T)10c(T)10	21	349	369
314	Unigene1330	3	p1	(T)11	11	1286	1296
315	Unigene1330	4	c	(TC)16at(TC)8	50	2083	2132
316	Unigene1332	1	c	(CT)11catggttgatccgtcattatgtacga(T)10	58	1	58
317	Unigene1343	1	p1	(T)12	12	262	273
318	Unigene1352	1	p1	(T)10	10	554	563
319	Unigene1355	1	p2	(GA)6	12	1	12
320	Unigene1359	1	p3	(CAT)8	24	122	145
321	Unigene1360	1	p1	(A)13	13	106	118
322	Unigene1362	1	p3	(ATG)5	15	184	198
323	Unigene1362	2	p2	(CA)6	12	821	832
324	Unigene1363	1	p1	(T)10	10	2284	2293
325	Unigene1367	1	p1	(T)14	14	123	136
326	Unigene1368	1	p1	(T)24	24	35	58
327	Unigene1369	1	p2	(TA)7	14	1	14
328	Unigene1369	2	p2	(AT)12	24	504	527
329	Unigene1370	1	p3	(ATA)14	42	180	221
330	Unigene1371	1	p2	(TC)6	12	442	453
331	Unigene1372	1	p3	(GAT)8	24	270	293
332	Unigene1374	1	p1	(A)17	17	445	461
333	Unigene1379	1	c	(A)10ttaaaag(A)10	27	27	53
334	Unigene1384	1	p1	(T)17	17	648	664
335	Unigene1385	1	p2	(AT)7	14	116	129
336	Unigene1385	2	p1	(T)12	12	549	560
337	Unigene1389	1	p1	(A)13	13	106	118
338	Unigene1391	1	p2	(TA)7	14	56	69
339	Unigene1391	2	p1	(A)14	14	579	592
340	Unigene1402	1	p2	(GA)33	66	2319	2384
341	Unigene1416	1	p1	(T)11	11	268	278
342	Unigene1423	1	p2	(TC)11	22	1355	1376
343	Unigene1440	1	p2	(TA)27	54	214	267
344	Unigene1455	1	p1	(T)10	10	475	484
345	Unigene1455	2	p1	(T)14	14	711	724
346	Unigene1464	1	p3	(GAA)8	24	77	100
347	Unigene1474	1	p2	(GA)11	22	3507	3528
348	Unigene1481	1	p2	(AG)18	36	4783	4818
349	Unigene1486	1	p1	(T)61	61	207	267
350	Unigene1489	1	p3	(ATT)6	18	92	109
351	Unigene1491	1	p1	(A)13	13	1796	1808
352	Unigene1496	1	p1	(A)10	10	67	76
353	Unigene1496	2	p1	(T)10	10	981	990
354	Unigene1501	1	p1	(A)11	11	559	569
355	Unigene1511	1	p2	(GA)29	58	353	410
356	Unigene1515	1	p3	(TGA)8	24	164	187
357	Unigene1516	1	p2	(AG)18	36	672	707
358	Unigene1517	1	p2	(TC)6	12	449	460
359	Unigene1521	1	p3	(AGA)5	15	376	390
360	Unigene1522	1	p1	(A)11	11	1756	1766
361	Unigene1526	1	p2	(TC)17	34	287	320
362	Unigene1526	2	c	(T)10cggg(T)10	24	612	635
363	Unigene1527	1	p1	(T)17	17	478	494
364	Unigene1539	1	p1	(T)15	15	2964	2978
365	Unigene1540	1	p1	(A)10	10	870	879
366	Unigene1543	1	p1	(A)10	10	166	175
367	Unigene1546	1	p2	(CT)7	14	649	662
368	Unigene1552	1	p1	(T)11	11	456	466
369	Unigene1564	1	p2	(CT)19	38	68	105
370	Unigene1569	1	c	(TCT)5tcgtagtcttcgtcgtcttcttgctgtcgccgcttgttcttggtgccgaggttcgtatctcgctttctcttcttccacttcatttgagcgtctggtttt(AG)11	136	58	193
371	Unigene1574	1	p2	(AG)16	32	1	32
372	Unigene1575	1	p1	(T)14	14	193	206
373	Unigene1578	1	p4	(GATC)6	24	244	267
374	Unigene1579	1	p1	(A)10	10	115	124
375	Unigene1586	1	p3	(AAT)5	15	79	93
376	Unigene1587	1	p2	(AC)7	14	1	14
377	Unigene1600	1	p2	(AT)7	14	845	858
378	Unigene1628	1	p3	(CAC)13	39	236	274
379	Unigene1632	1	p4	(TAAA)5	20	323	342
380	Unigene1637	1	c	(GA)9ggactggtataccaattgcaaaaacaaaaacaaatcttc(A)12	69	515	583
381	Unigene1637	2	p2	(AG)29	58	1019	1076
382	Unigene1641	1	p3	(GAA)6	18	3180	3197
383	Unigene1643	1	p2	(CT)12	24	846	869
384	Unigene1649	1	p3	(TGA)6	18	42	59
385	Unigene1652	1	p3	(ATG)6	18	55	72
386	Unigene1652	2	p1	(A)10	10	281	290
387	Unigene1653	1	p1	(T)11	11	95	105
388	Unigene1654	1	p3	(ATG)5	15	175	189
389	Unigene1673	1	p1	(T)14	14	233	246
390	Unigene1681	1	p1	(A)14	14	1392	1405
391	Unigene1682	1	p1	(A)13	13	2128	2140
392	Unigene1682	2	p2	(CT)19	38	2691	2728
393	Unigene1694	1	p1	(T)10	10	566	575
394	Unigene1700	1	p2	(TC)10	20	1	20
395	Unigene1707	1	p3	(ATA)7	21	1	21
396	Unigene1707	2	c	(A)14tcagaaaaagttatgactagtaccatgaagactttccaaaagaaatgtaccgttgttacatggagtagagatggctgcatggtttatgctaaac(T)34	142	147	288
397	Unigene1715	1	p3	(CTT)7	21	39	59
398	Unigene1717	1	p3	(TCG)7	21	84	104
399	Unigene1720	1	p2	(TC)9	18	44	61
400	Unigene1725	1	p1	(T)11	11	306	316
401	Unigene1731	1	p1	(A)11	11	295	305
402	Unigene1733	1	c	(A)12(CA)7	26	112	137
403	Unigene1739	1	c	(A)16tcaaaaactcatatctaccgtatatttttttttgagccttgaaatctagaccattgaaatcagtcaatgttttttgccttgaa(T)11	110	91	200
404	Unigene1755	1	p1	(T)12	12	379	390
405	Unigene1760	1	p1	(A)15	15	88	102
406	Unigene1760	2	p2	(CA)12	24	249	272
407	Unigene1763	1	p2	(TA)7	14	79	92
408	Unigene1763	2	p2	(TG)6	12	427	438
409	Unigene1767	1	p1	(A)13	13	376	388
410	Unigene1768	1	p2	(TA)6	12	1257	1268
411	Unigene1770	1	p2	(CT)6	12	398	409
412	Unigene1788	1	p1	(A)10	10	121	130
413	Unigene1792	1	p1	(T)14	14	480	493
414	Unigene1804	1	p1	(T)15	15	4	18
415	Unigene1809	1	p2	(TC)9	18	27	44
416	Unigene1815	1	p1	(A)14	14	1	14
417	Unigene1815	2	c	(TC)11(TA)25	72	238	309
418	Unigene1822	1	p2	(GA)10	20	693	712
419	Unigene1824	1	p2	(TA)6	12	142	153
420	Unigene1828	1	p2	(CT)9	18	21	38
421	Unigene1828	2	p1	(A)12	12	1365	1376
422	Unigene1833	1	p1	(A)11	11	104	114
423	Unigene1833	2	p1	(T)12	12	1505	1516
424	Unigene1837	1	p1	(A)12	12	213	224
425	Unigene1839	1	p1	(A)11	11	280	290
426	Unigene1845	1	p1	(A)11	11	85	95
427	Unigene1854	1	p1	(A)10	10	3453	3462
428	Unigene1854	2	p2	(AG)11	22	3692	3713
429	Unigene1861	1	p2	(GA)9	18	355	372
430	Unigene1866	1	p1	(T)10	10	158	167
431	Unigene1869	1	p2	(AG)7	14	243	256
432	Unigene1877	1	p2	(AG)19	38	981	1018
433	Unigene1879	1	p1	(T)14	14	495	508
434	Unigene1882	1	p1	(A)12	12	466	477
435	Unigene1882	2	c	(A)10taaaataaaaaataattttggactgctttggccgccggccccctacgcttcgcctggcagg(C)14	85	626	710
436	Unigene1891	1	p1	(A)12	12	551	562
437	Unigene1891	2	p2	(AT)34	68	715	782
438	Unigene1898	1	c*	(AG)7(AGA)7*	33	1799	1831
439	Unigene1910	1	c	(AT)10(AG)10(TG)6	52	947	998
440	Unigene1910	2	c	(AC)8atccacgtggagcttggatgcattgtttagatcaattttatttttaaaaaattc(A)11	81	1360	1440
441	Unigene1913	1	p3	(CGG)5	15	789	803
442	Unigene1918	1	c	(TC)6gctg(TC)9gctg(TC)6	50	272	321
443	Unigene1921	1	p2	(GA)10	20	2900	2919
444	Unigene1939	1	p1	(T)10	10	131	140
445	Unigene1941	1	p3	(TCT)5	15	304	318
446	Unigene1942	1	c	(A)17cctatatctacaccatcaaattcacggtcaatggtgtttaaaatccatggtgaaaatttttc(A)11ccctcatattttgacccatggaatcagggttgtacatgtg(T)10	140	1	140
447	Unigene1945	1	p1	(A)12	12	1062	1073
448	Unigene1945	2	p1	(T)12	12	1483	1494
449	Unigene1951	1	p1	(A)10	10	1226	1235
450	Unigene1955	1	p1	(T)13	13	300	312
451	Unigene1962	1	p3	(ATC)6	18	1	18
452	Unigene1981	1	p1	(T)10	10	124	133
453	Unigene1981	2	p1	(T)10	10	1678	1687
454	Unigene1986	1	p2	(AG)10	20	266	285
455	Unigene1989	1	p1	(T)10	10	833	842
456	Unigene1990	1	p1	(A)16	16	1077	1092
457	Unigene1990	2	p1	(A)17	17	1504	1520
458	Unigene2013	1	p1	(A)12	12	242	253
459	Unigene2013	2	p1	(T)10	10	2877	2886
460	Unigene2014	1	p1	(A)12	12	1093	1104
461	Unigene2015	1	p2	(CT)7	14	517	530
462	Unigene2015	2	p3	(AGA)5	15	908	922
463	Unigene2015	3	p2	(AG)7	14	1183	1196
464	Unigene2016	1	p1	(T)10	10	840	849
465	Unigene2021	1	p3	(TCT)5	15	282	296
466	Unigene2022	1	p3	(TTC)9	27	63	89
467	Unigene2028	1	p3	(ATT)6	18	21	38
468	Unigene2034	1	p1	(T)10	10	876	885
469	Unigene2052	1	c*	(A)25(AG)8*	40	2173	2212
470	Unigene2055	1	p1	(A)11	11	91	101
471	Unigene2057	1	p1	(T)10	10	547	556
472	Unigene2058	1	c	(CTT)5cggtgggcgacataccaacactttcttctttttcttcctttttctctccctctctgtttcgtct(A)10	89	492	580
473	Unigene2067	1	p3	(CTA)6	18	1497	1514
474	Unigene2067	2	p3	(AGA)12	36	2098	2133
475	Unigene2068	1	p2	(GA)14	28	406	433
476	Unigene2069	1	p1	(T)10	10	888	897
477	Unigene2077	1	p1	(A)10	10	1	10
478	Unigene2081	1	p3	(TCA)5	15	181	195
479	Unigene2082	1	p1	(T)10	10	1281	1290
480	Unigene2082	2	p1	(T)10	10	1627	1636
481	Unigene2090	1	p1	(T)12	12	178	189
482	Unigene2095	1	p2	(AG)6	12	111	122
483	Unigene2095	2	p2	(TA)6	12	514	525
484	Unigene2097	1	p1	(T)12	12	1	12
485	Unigene2097	2	p1	(A)12	12	147	158
486	Unigene2099	1	p1	(T)20	20	122	141
487	Unigene2107	1	p3	(AGA)6	18	267	284
488	Unigene2113	1	p1	(A)11	11	410	420
489	Unigene2113	2	p1	(T)12	12	594	605
490	Unigene2113	3	p3	(TTA)6	18	1144	1161
491	Unigene2120	1	p1	(A)11	11	672	682
492	Unigene2124	1	c	(TGA)8tccatacaacccaacctgctgaagctccacatgagcttggtgtacctatcttgcgtactacattggagcgcgctccctttttc(AT)10	127	147	273
493	Unigene2127	1	p2	(AT)9	18	114	131
494	Unigene2127	2	p1	(A)11	11	340	350
495	Unigene2132	1	p1	(T)20	20	1	20
496	Unigene2135	1	p1	(A)13	13	1026	1038
497	Unigene2144	1	p3	(ATA)9	27	596	622
498	Unigene2146	1	c	(CT)13(AT)7	40	85	124
499	Unigene2149	1	p2	(AT)10	20	1	20
500	Unigene2149	2	p2	(GA)20	40	624	663
501	Unigene2151	1	p1	(T)10	10	442	451
502	Unigene2151	2	p1	(T)10	10	600	609
503	Unigene2155	1	p1	(T)10	10	13	22
504	Unigene2180	1	p2	(TA)8	16	17	32
505	Unigene2185	1	p2	(GA)32	64	182	245
506	Unigene2198	1	p2	(AG)7	14	442	455
507	Unigene2198	2	p1	(A)11	11	722	732
508	Unigene2198	3	p1	(A)12	12	924	935
509	Unigene2206	1	p2	(CT)8	16	48	63
510	Unigene2206	2	p2	(CT)6	12	492	503
511	Unigene2206	3	p2	(CT)6	12	866	877
512	Unigene2210	1	p2	(AT)7	14	757	770
513	Unigene2222	1	p1	(T)10	10	1	10
514	Unigene2228	1	p2	(TC)16	32	233	264
515	Unigene2233	1	p1	(T)14	14	906	919
516	Unigene2240	1	p1	(T)20	20	189	208
517	Unigene2240	2	p3	(ATT)7	21	594	614
518	Unigene2249	1	p1	(T)11	11	196	206
519	Unigene2274	1	p2	(TC)8	16	1178	1193
520	Unigene2275	1	p1	(A)10	10	1034	1043
521	Unigene2275	2	p1	(T)10	10	1718	1727
522	Unigene2279	1	p1	(A)11	11	305	315
523	Unigene2287	1	c*	(CA)6cccatcatcatagccttatcccatcttgtagttgtatgtt(CA)6(CAT)12*	98	49	146
524	Unigene2288	1	p1	(A)10	10	155	164
525	Unigene2301	1	p1	(A)10	10	369	378
526	Unigene2308	1	p3	(AAT)11	33	247	279
527	Unigene2313	1	p1	(A)10	10	183	192
528	Unigene2313	2	c	(T)11acccttttttttcgaggcctaaattggtggatttttc(T)19	67	343	409
529	Unigene2328	1	p1	(T)14	14	59	72
530	Unigene2339	1	p3	(ATG)6	18	4001	4018
531	Unigene2347	1	c	(T)17aattatctacatggggtatttcttggatcttcttttattagtgtttaatagggttttgtatttgggaagttttagaaactgtag(T)10	111	370	480
532	Unigene2347	2	p1	(A)13	13	1233	1245
533	Unigene2347	3	p1	(T)10	10	3020	3029
534	Unigene2351	1	p1	(A)13	13	672	684
535	Unigene2361	1	p1	(T)13	13	176	188
536	Unigene2362	1	c	(AG)9gaccctccaccccttccccacccaagcatgttggggaaggtgtgcaaagcgggga(TG)15t(AC)6	116	321	436
537	Unigene2374	1	p1	(A)15	15	9	23
538	Unigene2374	2	p1	(A)11	11	1101	1111
539	Unigene2375	1	p3	(CCA)5	15	104	118
540	Unigene2375	2	p1	(T)10	10	537	546
541	Unigene2387	1	p1	(A)11	11	40	50
542	Unigene2388	1	p1	(A)15	15	59	73
543	Unigene2410	1	p2	(CT)9	18	99	116
544	Unigene2411	1	p1	(T)14	14	261	274
545	Unigene2415	1	p2	(GA)29	58	1668	1725
546	Unigene2416	1	p1	(A)23	23	1	23
547	Unigene2428	1	p2	(GT)12	24	1	24
548	Unigene2432	1	p1	(A)12	12	93	104
549	Unigene2437	1	p2	(AG)20	40	14	53
550	Unigene2456	1	p1	(T)15	15	1180	1194
551	Unigene2458	1	p3	(CAG)5	15	190	204
552	Unigene2460	1	p2	(AT)8	16	676	691
553	Unigene2473	1	p1	(T)11	11	125	135
554	Unigene2477	1	p2	(TC)6	12	13	24
555	Unigene2477	2	p1	(T)11	11	469	479
556	Unigene2481	1	p3	(ATT)8	24	1136	1159
557	Unigene2483	1	p2	(TC)22	44	189	232
558	Unigene2483	2	p1	(A)17	17	2204	2220
559	Unigene2487	1	p1	(T)14	14	74	87
560	Unigene2489	1	p3	(TGA)8	24	212	235
561	Unigene2490	1	p2	(TA)11	22	876	897
562	Unigene2492	1	p2	(TA)7	14	52	65
563	Unigene2498	1	p3	(CCA)5	15	378	392
564	Unigene2500	1	p1	(A)10	10	1689	1698
565	Unigene2505	1	p1	(A)14	14	245	258
566	Unigene2515	1	p2	(TA)8	16	55	70
567	Unigene2515	2	c	(A)10ttaaagtattttcaaggagataagcaaaaaataataataaagat(AG)9	72	509	580
568	Unigene2519	1	c	(AAC)5caac(CAAA)6	43	3	45
569	Unigene2531	1	p2	(CT)7	14	87	100
570	Unigene2539	1	p2	(AG)19	38	288	325
571	Unigene2540	1	p1	(T)12	12	81	92
572	Unigene2540	2	p1	(T)11	11	591	601
573	Unigene2564	1	p1	(T)19	19	32	50
574	Unigene2565	1	p1	(T)11	11	1681	1691
575	Unigene2573	1	p1	(A)10	10	979	988
576	Unigene2573	2	p1	(A)13	13	1252	1264
577	Unigene2576	1	p2	(CT)20	40	1	40
578	Unigene2581	1	p1	(A)13	13	105	117
579	Unigene2585	1	p1	(A)10	10	1297	1306
580	Unigene2586	1	p3	(TAT)5	15	31	45
581	Unigene2609	1	p1	(T)10	10	676	685
582	Unigene2611	1	p1	(A)10	10	20	29
583	Unigene2622	1	p1	(A)10	10	9	18
584	Unigene2633	1	p1	(A)15	15	583	597
585	Unigene2635	1	p1	(T)10	10	2356	2365
586	Unigene2641	1	p2	(CT)21	42	117	158
587	Unigene2645	1	p2	(AG)7	14	1860	1873
588	Unigene2647	1	p2	(AG)31	62	641	702
589	Unigene2652	1	p2	(AG)11	22	627	648
590	Unigene2654	1	p2	(TA)17	34	39	72
591	Unigene2654	2	p1	(A)10	10	234	243
592	Unigene2663	1	p1	(T)10	10	467	476
593	Unigene2664	1	p1	(A)11	11	876	886
594	Unigene2666	1	p3	(CAC)5	15	37	51
595	Unigene2669	1	p1	(A)14	14	1	14
596	Unigene2672	1	c	(A)11ttgatttaacccatcccctctgctccacgtggactttggaggacgatcaccgtccgtcctccaaggaggacctaataggctccc(AT)6	107	57	163
597	Unigene2674	1	c	(CTT)5c(TCT)8	40	100	139
598	Unigene2676	1	p2	(TA)6	12	229	240
599	Unigene2680	1	p2	(GA)23	46	623	668
600	Unigene2686	1	p2	(AG)7	14	109	122
601	Unigene2693	1	p1	(T)11	11	73	83
602	Unigene2696	1	p2	(GA)9	18	118	135
603	Unigene2698	1	p3	(TGA)6	18	307	324
604	Unigene2702	1	p1	(T)13	13	2211	2223
605	Unigene2706	1	p1	(A)10	10	326	335
606	Unigene2710	1	p1	(T)12	12	1	12
607	Unigene2713	1	p3	(TCA)11	33	153	185
608	Unigene2717	1	p1	(A)13	13	6050	6062
609	Unigene2719	1	p2	(TA)21	42	191	232
610	Unigene2724	1	p1	(A)10	10	687	696
611	Unigene2724	2	p2	(CT)7	14	987	1000
612	Unigene2734	1	p2	(AG)8	16	34	49
613	Unigene2734	2	p1	(A)10	10	1030	1039
614	Unigene2736	1	p1	(A)11	11	10	20
615	Unigene2741	1	p2	(AG)6	12	460	471
616	Unigene2741	2	p1	(A)10	10	672	681
617	Unigene2755	1	p1	(T)10	10	327	336
618	Unigene2758	1	p1	(A)11	11	1	11
619	Unigene2761	1	p1	(A)11	11	1489	1499
620	Unigene2762	1	p1	(A)14	14	2862	2875
621	Unigene2767	1	c	(AG)6acgaagaaggagagatggagatgcagagatctacaaagtagttctagagagagagatggtgtttaaagagac(GAA)5agatgggagatgcatagatctacagtgcagtttt(AG)6gggggaattttaaatggccgaataagaagacggagatacagagacgtaaagtgcagttt(GA)6	216	108	323
622	Unigene2769	1	p1	(A)18	18	67	84
623	Unigene2775	1	p1	(A)11	11	117	127
624	Unigene2777	1	p3	(TCT)6	18	249	266
625	Unigene2777	2	p2	(AG)6	12	375	386
626	Unigene2778	1	p1	(A)11	11	2340	2350
627	Unigene2778	2	p1	(T)11	11	2876	2886
628	Unigene2791	1	p2	(AG)7	14	373	386
629	Unigene2800	1	p3	(TCA)8	24	43	66
630	Unigene2801	1	p2	(AG)8	16	1228	1243
631	Unigene2802	1	p2	(GA)23	46	1201	1246
632	Unigene2818	1	p1	(T)18	18	326	343
633	Unigene2820	1	p1	(T)10	10	52	61
634	Unigene2820	2	p3	(CTT)13	39	2093	2131
635	Unigene2825	1	p3	(AAT)5	15	191	205
636	Unigene2826	1	p1	(A)14	14	2565	2578
637	Unigene2835	1	p1	(T)10	10	931	940
638	Unigene2836	1	p1	(A)15	15	1	15
639	Unigene2838	1	p2	(GA)22	44	529	572
640	Unigene2839	1	p1	(A)10	10	321	330
641	Unigene2839	2	p3	(GTT)5	15	635	649
642	Unigene2842	1	p2	(AG)10	20	137	156
643	Unigene2847	1	p1	(A)10	10	254	263
644	Unigene2849	1	c	(GAA)5gacgaacga(AG)7	38	13896	13933
645	Unigene2850	1	p1	(T)16	16	1	16
646	Unigene2856	1	p3	(TTA)7	21	827	847
647	Unigene2865	1	p2	(AT)6	12	111	122
648	Unigene2870	1	p1	(T)15	15	318	332
649	Unigene2874	1	p1	(A)10	10	10	19
650	Unigene2882	1	c	(TG)17at(AG)24	84	575	658
651	Unigene2882	2	p1	(A)10	10	942	951
652	Unigene2882	3	p1	(T)12	12	1116	1127
653	Unigene2892	1	p1	(A)10	10	167	176
654	Unigene2892	2	c	(CAC)5aaatg(CT)36	92	329	420
655	Unigene2893	1	c	(T)15aaaggatctttaacaaa(T)16	48	248	295
656	Unigene2894	1	p1	(T)10	10	219	228
657	Unigene2900	1	c	(TGA)14atgatcgaagggttggtatttcatgactgatgaagaagctgatttaaggaactgacagtagagtgtgtatgtgttcaagttca(T)11	136	51	186
658	Unigene2902	1	c	(T)18g(T)11	30	1823	1852
659	Unigene2918	1	p1	(T)15	15	149	163
660	Unigene2924	1	p2	(AT)6	12	217	228
661	Unigene2925	1	p1	(A)10	10	612	621
662	Unigene2932	1	p2	(TC)24	48	727	774
663	Unigene2937	1	p3	(ATG)6	18	191	208
664	Unigene2939	1	p1	(T)10	10	466	475
665	Unigene2946	1	p1	(A)15	15	386	400
666	Unigene2949	1	p3	(ATG)5	15	382	396
667	Unigene2950	1	c	(A)11ttaaaggcctttgatatatatataaat(A)10	48	199	246
668	Unigene2966	1	p2	(AT)6	12	207	218
669	Unigene2966	2	p1	(A)11	11	347	357
670	Unigene2969	1	p1	(T)10	10	262	271
671	Unigene2970	1	p1	(A)12	12	17	28
672	Unigene2974	1	c	(GA)7ggacagaggagagagattctagaggctaagaattggagac(AG)11	76	323	398
673	Unigene2976	1	p4	(AAAT)5	20	281	300
674	Unigene2976	2	p1	(A)11	11	501	511
675	Unigene2979	1	p3	(TGA)6	18	59	76
676	Unigene2983	1	c	(AG)6cgagatagagatcgagagagagcgaaatagagcgagaaaggg(GA)8gcgccagagagagtaccgtgtttgaatagggttgtcggtcggtgaaatagagcgagaaaggg(GA)6gcgcgagaaaggg(GA)6gcgcgagaaaggg(GA)6	194	96	289
677	Unigene3001	1	c	(GTT)6gtgcttctattgaatttgaattcgaattcggttcttgagtgttcgtctgagatttcgatgtttgattactgttgtaaaattcac(T)11	113	218	330
678	Unigene3002	1	p2	(AT)7	14	154	167
679	Unigene3002	2	p1	(A)10	10	656	665
680	Unigene3005	1	p2	(AT)6	12	220	231
681	Unigene3011	1	c	(T)12cttgttttag(A)11	33	861	893
682	Unigene3015	1	p1	(T)12	12	1008	1019
683	Unigene3016	1	p2	(GA)11	22	735	756
684	Unigene3017	1	p2	(TA)24	48	196	243
685	Unigene3021	1	c	(CT)10tttcatt(TC)7	41	38	78
686	Unigene3023	1	p2	(GA)27	54	1265	1318
687	Unigene3027	1	p1	(A)10	10	81	90
688	Unigene3027	2	p1	(T)11	11	205	215
689	Unigene3033	1	p1	(A)11	11	3130	3140
690	Unigene3037	1	c	(T)11gttttcttcttcttcgatcgactgagaagcagagtaggaagcagtgaggtaactctattctttgctattcattcgttccttccgtca(TTC)6tttttctacttcttcttttcttttctatttatgttcatcagtccacgag(A)15	180	576	755
691	Unigene3037	2	p3	(GAG)5	15	1478	1492
692	Unigene3048	1	p1	(A)16	16	24	39
693	Unigene3048	2	p2	(AT)11	22	274	295
694	Unigene3058	1	p1	(A)12	12	1	12
695	Unigene3061	1	p3	(TGA)5	15	288	302
696	Unigene3068	1	p1	(T)10	10	968	977
697	Unigene3069	1	p2	(TC)6	12	33	44
698	Unigene3073	1	p3	(GCA)5	15	173	187
699	Unigene3079	1	p2	(TC)6	12	281	292
700	Unigene3087	1	p2	(TA)11	22	448	469
701	Unigene3092	1	p1	(A)24	24	45	68
702	Unigene3098	1	p2	(GA)28	56	42	97
703	Unigene3099	1	p1	(A)10	10	840	849
704	Unigene3100	1	p1	(A)12	12	511	522
705	Unigene3111	1	p1	(A)10	10	1	10
706	Unigene3115	1	p2	(TA)7	14	127	140
707	Unigene3127	1	p1	(A)11	11	446	456
708	Unigene3127	2	p1	(A)11	11	837	847
709	Unigene3132	1	p2	(CT)12	24	15	38
710	Unigene3140	1	p1	(T)12	12	236	247
711	Unigene3142	1	p1	(T)12	12	174	185
712	Unigene3147	1	p2	(AG)7	14	147	160
713	Unigene3150	1	p1	(T)10	10	1086	1095
714	Unigene3154	1	p1	(A)15	15	492	506
715	Unigene3160	1	c	(T)27aattctgtaaatttgttattctc(TG)7(CG)6atctataaaatgtaaacaaatcctaattctatgtgctgaaatcgatcaatttctatcttgaaactgaattaacgtaaggtattttttattttttatttc(CT)6	187	1	187
716	Unigene3162	1	p2	(AG)6	12	39	50
717	Unigene3169	1	p3	(TCA)5	15	208	222
718	Unigene3171	1	p2	(AT)6	12	1347	1358
719	Unigene3174	1	c*	(CT)9(TCT)6*	33	83	115
720	Unigene3174	2	p1	(T)11	11	1142	1152
721	Unigene3175	1	p3	(GAA)9	27	586	612
722	Unigene3176	1	p2	(GA)17	34	111	144
723	Unigene3188	1	p2	(TC)8	16	2016	2031
724	Unigene3188	2	p2	(GA)11	22	2339	2360
725	Unigene3206	1	p1	(T)11	11	400	410
726	Unigene3210	1	p1	(T)11	11	509	519
727	Unigene3217	1	p2	(AG)11	22	1	22
728	Unigene3219	1	p1	(A)10	10	548	557
729	Unigene3230	1	p3	(TTC)5	15	618	632
730	Unigene3237	1	p1	(T)10	10	1249	1258
731	Unigene3247	1	p2	(TC)18	36	103	138
732	Unigene3250	1	p2	(TC)6	12	15	26
733	Unigene3251	1	p2	(CT)11	22	1	22
734	Unigene3251	2	p2	(TC)11	22	154	175
735	Unigene3256	1	p2	(TC)9	18	440	457
736	Unigene3263	1	p1	(T)11	11	207	217
737	Unigene3264	1	c	(CT)10(AT)12	44	316	359
738	Unigene3264	2	p2	(AT)8	16	1379	1394
739	Unigene3267	1	p3	(TTA)5	15	82	96
740	Unigene3272	1	p2	(TC)7	14	280	293
741	Unigene3273	1	c	(GA)9aagagggag(GA)6	39	28	66
742	Unigene3275	1	c	(T)13gcgggaaaagggg(A)12	38	1637	1674
743	Unigene3276	1	p3	(ATG)6	18	446	463
744	Unigene3280	1	p1	(A)10	10	556	565
745	Unigene3292	1	p1	(A)10	10	1252	1261
746	Unigene3292	2	p3	(TGA)6	18	2167	2184
747	Unigene3294	1	p2	(TA)7	14	7	20
748	Unigene3295	1	p2	(CT)8	16	63	78
749	Unigene3300	1	c	(T)11aaagggcctcggtgttgtg(T)23	53	2231	2283
750	Unigene3300	2	c	(GTA)6a(ATC)5	34	2843	2876
751	Unigene3300	3	p1	(A)16	16	5537	5552
752	Unigene3319	1	p2	(AG)24	48	1	48
753	Unigene3319	2	c	(A)13gagaaaaataaggaattgatggggttt(AG)13	66	799	864
754	Unigene3322	1	p1	(T)10	10	125	134
755	Unigene3323	1	p1	(T)12	12	1896	1907
756	Unigene3338	1	p2	(AG)7	14	919	932
757	Unigene3352	1	p1	(A)19	19	61	79
758	Unigene3352	2	p1	(T)14	14	913	926
759	Unigene3367	1	p1	(T)18	18	1	18
760	Unigene3369	1	p1	(A)15	15	1	15
761	Unigene3375	1	p2	(AG)16	32	164	195
762	Unigene3376	1	p3	(CCA)5	15	1152	1166
763	Unigene3377	1	p1	(T)17	17	2409	2425
764	Unigene3380	1	p1	(T)10	10	234	243
765	Unigene3382	1	p2	(TC)18	36	560	595
766	Unigene3383	1	p1	(T)14	14	130	143
767	Unigene3388	1	c	(GGT)6gacgggtcatcgctataaatatagacgtcaaatggggtgtttttggcgtggcgaagtgaaagggggttttttagcccttcgtcaatgctcgatcgtta(AG)17	150	1328	1477
768	Unigene3393	1	p3	(ATG)13	39	532	570
769	Unigene3393	2	p3	(TAA)5	15	884	898
770	Unigene3393	3	p1	(T)11	11	1263	1273
771	Unigene3394	1	p2	(GT)20	40	97	136
772	Unigene3398	1	p2	(AG)6	12	106	117
773	Unigene3400	1	p2	(AT)6	12	268	279
774	Unigene3402	1	c	(TG)8(AG)10	36	196	231
775	Unigene3406	1	p2	(AG)28	56	1	56
776	Unigene3407	1	c	(ATG)5aaggggttgggcctgtagctcaactggaaggttgaaaatattgcaaccttgaggtctcaggttcaatcccatcttaaccatcgaaaaaaagac(GAT)5	123	247	369
777	Unigene3407	2	p3	(TGA)6	18	571	588
778	Unigene3408	1	p2	(GA)6	12	1244	1255
779	Unigene3424	1	p1	(T)10	10	1859	1868
780	Unigene3424	2	p1	(T)11	11	2274	2284
781	Unigene3430	1	p2	(AT)6	12	13	24
782	Unigene3433	1	p2	(CT)11	22	883	904
783	Unigene3438	1	c	(A)14ggggattttgttatttgcacctaggtcgcacggggaagttgcccgacctt(A)14cacaaaaccaatacgagg(CT)8ccataccttaaaaaaaaatactctcttaaaaaca(TC)15	176	1	176
784	Unigene3440	1	p1	(T)11	11	1148	1158
785	Unigene3441	1	p4	(TTTA)5	20	147	166
786	Unigene3442	1	p3	(TCA)6	18	105	122
787	Unigene3449	1	p3	(TGA)5	15	71	85
788	Unigene3463	1	p2	(AT)6	12	55	66
789	Unigene3464	1	c	(TG)6ac(TG)6	26	141	166
790	Unigene3465	1	p1	(A)11	11	39	49
791	Unigene3465	2	p1	(A)16	16	299	314
792	Unigene3469	1	p3	(AAG)8	24	76	99
793	Unigene3469	2	p1	(T)14	14	271	284
794	Unigene3476	1	p2	(CA)11	22	489	510
795	Unigene3481	1	p1	(A)10	10	168	177
796	Unigene3495	1	p1	(A)11	11	123	133
797	Unigene3501	1	p1	(T)10	10	142	151
798	Unigene3504	1	c	(T)19aatttatttttggtgttcttgttaactttatcatcattttttctggatctatgaacccaga(TC)11	102	2	103
799	Unigene3506	1	p3	(TTC)5	15	56	70
800	Unigene3510	1	p2	(GA)9	18	326	343
801	Unigene3516	1	p1	(A)10	10	76	85
802	Unigene3524	1	p2	(AC)7	14	550	563
803	Unigene3527	1	p2	(TC)6	12	37	48
804	Unigene3533	1	p1	(A)24	24	37	60
805	Unigene3534	1	p1	(A)13	13	455	467
806	Unigene3539	1	p2	(GA)20	40	1374	1413
807	Unigene3540	1	p1	(T)12	12	1092	1103
808	Unigene3547	1	p3	(ATC)8	24	3870	3893
809	Unigene3549	1	p1	(A)11	11	46	56
810	Unigene3571	1	p1	(T)10	10	330	339
811	Unigene3574	1	p1	(A)20	20	712	731
812	Unigene3576	1	p1	(A)13	13	37	49
813	Unigene3578	1	p2	(TA)10	20	59	78
814	Unigene3578	2	p1	(A)13	13	200	212
815	Unigene3580	1	c	(T)11aatatatatatacacaaggttgaagctttaaataattatattataaaaaaaatt(A)11	76	284	359
816	Unigene3584	1	p1	(A)11	11	885	895
817	Unigene3584	2	p2	(AT)30	60	1132	1191
818	Unigene3587	1	p1	(T)11	11	360	370
819	Unigene3597	1	p3	(GAT)8	24	199	222
820	Unigene3600	1	p1	(A)19	19	493	511
821	Unigene3603	1	p1	(T)16	16	951	966
822	Unigene3605	1	p2	(CA)6	12	130	141
823	Unigene3607	1	p3	(CTT)5	15	27	41
824	Unigene3611	1	p2	(TA)28	56	233	288
825	Unigene3611	2	p3	(ATT)8	24	2811	2834
826	Unigene3614	1	p2	(AG)22	44	1838	1881
827	Unigene3615	1	p1	(A)10	10	437	446
828	Unigene3615	2	p1	(T)13	13	704	716
829	Unigene3617	1	c	(T)33aaaagatgtttttttttaaaagtcaattttattacatttttcaacggtccagatttgagggaccaaaaatcgt(A)12gttttttaaattt(A)12	143	1	143
830	Unigene3617	2	p2	(AT)11	22	735	756
831	Unigene3621	1	p2	(TA)7	14	178	191
832	Unigene3627	1	p1	(T)10	10	1300	1309
833	Unigene3634	1	p2	(AC)14	28	1207	1234
834	Unigene3659	1	p1	(A)10	10	140	149
835	Unigene3662	1	c	(AG)7ggcgagaattagagattattattcatcaatctggttgctgcgcctc(CT)16	92	31	122
836	Unigene3662	2	p1	(T)19	19	520	538
837	Unigene3663	1	p1	(T)10	10	31	40
838	Unigene3673	1	p1	(A)10	10	131	140
839	Unigene3674	1	p1	(T)10	10	933	942
840	Unigene3675	1	p2	(AT)6	12	199	210
841	Unigene3682	1	p1	(T)13	13	260	272
842	Unigene3686	1	p1	(A)14	14	70	83
843	Unigene3695	1	c	(AT)6agagagagagt(GA)6	35	47	81
844	Unigene3703	1	p1	(A)24	24	200	223
845	Unigene3704	1	p2	(AG)10	20	3593	3612
846	Unigene3706	1	p2	(AT)9	18	422	439
847	Unigene3711	1	p2	(CT)6	12	2507	2518
848	Unigene3723	1	p1	(T)12	12	152	163
849	Unigene3724	1	p3	(AAG)5	15	547	561
850	Unigene3724	2	c*	(AGA)6(AG)7*	29	855	883
851	Unigene3731	1	c	(AT)11(GT)10	42	20	61
852	Unigene3732	1	c	(A)12gttgatgtttctagtttagcataccaagtagattgattgtctctacaccaag(A)11	75	1305	1379
853	Unigene3733	1	p1	(A)12	12	268	279
854	Unigene3738	1	p2	(AG)11	22	552	573
855	Unigene3739	1	p1	(T)10	10	166	175
856	Unigene3740	1	p1	(T)12	12	5	16
857	Unigene3741	1	p2	(AG)33	66	279	344
858	Unigene3747	1	p1	(A)10	10	3	12
859	Unigene3747	2	c	(A)14tactattgtttatggatcaactagaaatttgat(A)29	76	297	372
860	Unigene3765	1	p1	(T)10	10	1165	1174
861	Unigene3767	1	p1	(A)10	10	226	235
862	Unigene3776	1	p2	(CT)7	14	1553	1566
863	Unigene3787	1	p1	(A)10	10	7	16
864	Unigene3789	1	p2	(AT)6	12	214	225
865	Unigene3793	1	p1	(A)10	10	160	169
866	Unigene3795	1	p2	(TC)7	14	173	186
867	Unigene3795	2	p1	(T)10	10	1971	1980
868	Unigene3804	1	p3	(AAG)12	36	276	311
869	Unigene3804	2	c	(GA)7a(AG)7	29	2029	2057
870	Unigene3810	1	p4	(TTTC)8	32	693	724
871	Unigene3819	1	p1	(A)21	21	1	21
872	Unigene3827	1	p1	(A)11	11	324	334
873	Unigene3827	2	p1	(T)11	11	452	462
874	Unigene3830	1	p1	(T)15	15	2692	2706
875	Unigene3831	1	p1	(A)17	17	94	110
876	Unigene3836	1	p1	(A)12	12	409	420
877	Unigene3839	1	p1	(T)12	12	69	80
878	Unigene3841	1	p3	(TTA)7	21	1874	1894
879	Unigene3844	1	p2	(AG)8	16	67	82
880	Unigene3845	1	c	(GA)13ggggcgcttgggagttgggactcgg(GA)8	67	278	344
881	Unigene3845	2	c	(T)16cccactatagggccggccctggtgatactcctctaatgatcagaactaggctgtca(AG)7gggcgcttgggagttgggactcag(GA)12	134	552	685
882	Unigene3849	1	p1	(T)11	11	111	121
883	Unigene3849	2	p2	(TA)7	14	1445	1458
884	Unigene3849	3	c	(GA)7a(AG)7	29	1677	1705
885	Unigene3852	1	p2	(TC)10	20	1184	1203
886	Unigene3859	1	p1	(A)16	16	534	549
887	Unigene3859	2	p1	(A)19	19	662	680
888	Unigene3859	3	p1	(A)17	17	3550	3566
889	Unigene3861	1	c	(TG)11cgcgc(GA)11	49	438	486
890	Unigene3886	1	p3	(TAT)5	15	563	577
891	Unigene3895	1	p1	(T)10	10	216	225
892	Unigene3897	1	p1	(T)10	10	2641	2650
893	Unigene3903	1	p3	(GAT)5	15	228	242
894	Unigene3904	1	p2	(GA)14	28	108	135
895	Unigene3910	1	p2	(TC)25	50	92	141
896	Unigene3918	1	p2	(TA)11	22	1212	1233
897	Unigene3928	1	p1	(A)10	10	51	60
898	Unigene3930	1	p1	(T)11	11	105	115
899	Unigene3930	2	p2	(TA)8	16	712	727
900	Unigene3934	1	p1	(A)31	31	178	208
901	Unigene3942	1	c	(TG)9(AG)7	32	49	80
902	Unigene3942	2	p2	(GA)9	18	587	604
903	Unigene3944	1	p2	(CT)11	22	1	22
904	Unigene3944	2	p2	(AG)6	12	186	197
905	Unigene3945	1	p1	(T)10	10	366	375
906	Unigene3946	1	p3	(TTC)7	21	439	459
907	Unigene3949	1	p2	(AG)9	18	745	762
908	Unigene3957	1	p2	(TA)7	14	44	57
909	Unigene3958	1	c	(AG)11aagccaccgatcttctccttgatct(GA)10	67	50	116
910	Unigene3971	1	p1	(A)13	13	183	195
911	Unigene3972	1	p3	(ATG)5	15	1630	1644
912	Unigene3972	2	p1	(A)12	12	2412	2423
913	Unigene3976	1	p2	(GA)7	14	2165	2178
914	Unigene3977	1	p1	(T)13	13	185	197
915	Unigene3991	1	p2	(CT)9	18	79	96
916	Unigene3998	1	p2	(AC)22	44	300	343
917	Unigene3998	2	p1	(A)12	12	645	656
918	Unigene4000	1	p2	(TA)12	24	292	315
919	Unigene4001	1	p2	(CT)6	12	1494	1505
920	Unigene4002	1	p1	(T)10	10	133	142
921	Unigene4003	1	p1	(A)11	11	307	317
922	Unigene4005	1	p1	(T)17	17	1	17
923	Unigene4014	1	p1	(T)11	11	264	274
924	Unigene4015	1	p2	(TG)9	18	240	257
925	Unigene4016	1	c	(AT)11(AG)17tgagtggaaggagaggaagaagatgatcccctaaatctcttttgaaattaattataaaaaataagtatttatttttaaatactt(A)19	159	25	183
926	Unigene4024	1	p3	(TCA)6	18	135	152
927	Unigene4029	1	p1	(A)11	11	142	152
928	Unigene4030	1	p3	(ATG)8	24	7	30
929	Unigene4035	1	p3	(TGG)5	15	1239	1253
930	Unigene4035	2	p1	(T)11	11	1849	1859
931	Unigene4036	1	p1	(A)11	11	162	172
932	Unigene4037	1	p2	(TG)9	18	138	155
933	Unigene4037	2	p1	(A)10	10	271	280
934	Unigene4037	3	p1	(A)10	10	657	666
935	Unigene4038	1	p1	(A)14	14	120	133
936	Unigene4038	2	p1	(T)13	13	571	583
937	Unigene4040	1	p2	(TA)6	12	272	283
938	Unigene4042	1	p2	(TC)6	12	1036	1047
939	Unigene4048	1	p1	(A)35	35	9	43
940	Unigene4057	1	c	(GAT)5ggtggtga(TGG)5	38	2919	2956
941	Unigene4057	2	p1	(A)12	12	3127	3138
942	Unigene4057	3	p1	(A)11	11	3457	3467
943	Unigene4059	1	p2	(GA)11	22	1	22
944	Unigene4059	2	p1	(A)12	12	699	710
945	Unigene4076	1	p3	(TCA)5	15	468	482
946	Unigene4079	1	p2	(TA)11	22	1	22
947	Unigene4084	1	p2	(TC)8	16	56	71
948	Unigene4100	1	p1	(T)10	10	2410	2419
949	Unigene4102	1	p1	(A)10	10	245	254
950	Unigene4112	1	p2	(AG)25	50	201	250
951	Unigene4119	1	p1	(A)11	11	224	234
952	Unigene4120	1	c	(A)20gcaaaag(A)17	44	54	97
953	Unigene4122	1	p1	(T)11	11	34	44
954	Unigene4125	1	c	(T)20gttttaaaacggcggaaaggcccaacccgatggttactgctcgtctctattatgcgccggggcagctcgttttcgtcttcctttggtc(T)11	119	267	385
955	Unigene4125	2	p2	(TC)8	16	2617	2632
956	Unigene4136	1	p1	(T)15	15	1	15
957	Unigene4149	1	p2	(TC)20	40	2231	2270
958	Unigene4150	1	c	(AC)7ga(AAT)5aaataataaat(AAATA)5	67	62	128
959	Unigene4150	2	p3	(AGA)7	21	763	783
960	Unigene4158	1	p6	(CCAGAA)5	30	5278	5307
961	Unigene4160	1	p6	(TGATGG)7	42	2762	2803
962	Unigene4163	1	p1	(T)10	10	131	140
963	Unigene4165	1	p2	(GA)11	22	1	22
964	Unigene4173	1	p2	(AG)10	20	175	194
965	Unigene4179	1	p2	(TC)13	26	97	122
966	Unigene4179	2	p2	(TC)7	14	228	241
967	Unigene4194	1	p1	(A)11	11	33	43
968	Unigene4195	1	p1	(A)10	10	846	855
969	Unigene4201	1	p1	(A)10	10	333	342
970	Unigene4211	1	p1	(A)12	12	1	12
971	Unigene4212	1	c	(CTT)7ctccttcttcgcatagagacgatacatgtgccctaatgcgtggaaaataacgcagccgtcccttttgc(TCT)6	107	123	229
972	Unigene4226	1	p1	(A)11	11	1	11
973	Unigene4226	2	p1	(T)10	10	1371	1380
974	Unigene4227	1	p3	(GAG)5	15	266	280
975	Unigene4233	1	p2	(AG)24	48	1	48
976	Unigene4234	1	p1	(A)21	21	371	391
977	Unigene4239	1	p1	(A)15	15	47	61
978	Unigene4239	2	p3	(AAG)5	15	327	341
979	Unigene4246	1	p2	(AG)6	12	1687	1698
980	Unigene4271	1	p2	(GA)12	24	1	24
981	Unigene4278	1	c	(A)20caaagaaaac(A)12	42	1	42
982	Unigene4278	2	p1	(A)11	11	325	335
983	Unigene4278	3	p2	(GA)27	54	972	1025
984	Unigene4279	1	p1	(T)10	10	1745	1754
985	Unigene4279	2	p1	(T)10	10	2386	2395
986	Unigene4279	3	p2	(GA)11	22	3095	3116
987	Unigene4281	1	p1	(T)16	16	229	244
988	Unigene4291	1	p2	(TA)9	18	471	488
989	Unigene4292	1	p1	(T)10	10	298	307
990	Unigene4294	1	p2	(AT)7	14	222	235
991	Unigene4295	1	p1	(A)10	10	118	127
992	Unigene4296	1	p1	(A)10	10	37	46
993	Unigene4296	2	c	(A)13cacttttccacatttttttctatgaataaaaaaaaccgccatgaaatgttaagagagaagatattaag(A)13	94	448	541
994	Unigene4301	1	p1	(T)10	10	1395	1404
995	Unigene4304	1	p1	(A)11	11	838	848
996	Unigene4307	1	p1	(T)10	10	2487	2496
997	Unigene4357	1	p1	(A)11	11	371	381
998	Unigene4362	1	p1	(A)18	18	1	18
999	Unigene4376	1	p3	(ATC)11	33	215	247
1000	Unigene4382	1	p1	(A)11	11	139	149
1001	Unigene4382	2	p2	(GA)7	14	2147	2160
1002	Unigene4383	1	p1	(T)10	10	1437	1446
1003	Unigene4385	1	p1	(A)12	12	3772	3783
1004	Unigene4397	1	p1	(T)12	12	284	295
1005	Unigene4400	1	p1	(T)12	12	2213	2224
1006	Unigene4405	1	p2	(GA)30	60	952	1011
1007	Unigene4408	1	c	(CT)6c(CT)13	39	37	75
1008	Unigene4415	1	p2	(TC)11	22	1	22
1009	Unigene4415	2	p2	(GA)7	14	1101	1114
1010	Unigene4416	1	p1	(T)10	10	1943	1952
1011	Unigene4417	1	p2	(AG)17	34	926	959
1012	Unigene4427	1	p2	(TC)24	48	14	61
1013	Unigene4432	1	p2	(CT)6	12	106	117
1014	Unigene4434	1	p2	(AG)25	50	444	493
1015	Unigene4435	1	c	(T)19ccctaataaaccattttgcc(AAT)6	57	219	275
1016	Unigene4435	2	c	(A)11caaatatctaatgaatgagatgcacaaaataaaacttaatgttaataagaattgctgaaagagagaaag(A)17	97	458	554
1017	Unigene4435	3	p1	(T)14	14	692	705
1018	Unigene4435	4	c	(A)11ggaggg(GA)7	31	1041	1071
1019	Unigene4436	1	p3	(TGA)8	24	293	316
1020	Unigene4438	1	p2	(GA)9	18	419	436
1021	Unigene4441	1	p1	(T)10	10	1365	1374
1022	Unigene4441	2	c	(GA)6a(AG)10(GA)7	47	1673	1719
1023	Unigene4448	1	p2	(TG)10	20	83	102
1024	Unigene4459	1	p2	(GT)15	30	28	57
1025	Unigene4461	1	p2	(AT)22	44	248	291
1026	Unigene4466	1	p2	(AT)6	12	200	211
1027	Unigene4470	1	p1	(A)14	14	51	64
1028	Unigene4477	1	p1	(A)10	10	1215	1224
1029	Unigene4487	1	p1	(T)12	12	187	198
1030	Unigene4495	1	p1	(A)12	12	95	106
1031	Unigene4501	1	c	(ATC)6att(GTC)5(ATC)5attgtcgtcatcgtcg(TCA)5	82	850	931
1032	Unigene4507	1	p2	(GA)7	14	218	231
1033	Unigene4507	2	p1	(T)10	10	1293	1302
1034	Unigene4509	1	p1	(A)13	13	46	58
1035	Unigene4509	2	p3	(CAC)5	15	625	639
1036	Unigene4509	3	p3	(TTC)9	27	796	822
1037	Unigene4510	1	p1	(T)11	11	520	530
1038	Unigene4512	1	p2	(GA)35	70	931	1000
1039	Unigene4515	1	p1	(T)13	13	533	545
1040	Unigene4516	1	p1	(T)25	25	705	729
1041	Unigene4516	2	p2	(GA)10	20	958	977
1042	Unigene4518	1	c	(AG)10(GA)7	34	598	631
1043	Unigene4546	1	p1	(T)10	10	370	379
1044	Unigene4551	1	p1	(A)13	13	1821	1833
1045	Unigene4555	1	p2	(GA)15	30	6	35
1046	Unigene4561	1	p3	(TCT)5	15	492	506
1047	Unigene4564	1	p1	(A)10	10	97	106
1048	Unigene4566	1	p1	(T)15	15	2622	2636
1049	Unigene4567	1	p1	(A)10	10	111	120
1050	Unigene4580	1	p2	(TC)6	12	257	268
1051	Unigene4584	1	p2	(AG)8	16	538	553
1052	Unigene4590	1	p1	(T)25	25	1263	1287
1053	Unigene4596	1	p2	(CT)23	46	1	46
1054	Unigene4600	1	p1	(A)10	10	305	314
1055	Unigene4603	1	p2	(TG)8	16	442	457
1056	Unigene4604	1	p2	(AT)7	14	90	103
1057	Unigene4605	1	p2	(AG)6	12	208	219
1058	Unigene4607	1	p1	(T)10	10	105	114
1059	Unigene4621	1	p1	(T)13	13	482	494
1060	Unigene4627	1	p3	(TCA)6	18	2	19
1061	Unigene4632	1	p3	(CTC)7	21	1	21
1062	Unigene4632	2	p1	(T)13	13	851	863
1063	Unigene4635	1	p1	(T)12	12	21	32
1064	Unigene4635	2	p2	(TC)7	14	160	173
1065	Unigene4643	1	p1	(A)10	10	564	573
1066	Unigene4645	1	p3	(TCT)5	15	1752	1766
1067	Unigene4646	1	p2	(AG)6	12	285	296
1068	Unigene4646	2	p1	(A)13	13	1292	1304
1069	Unigene4646	3	p2	(TG)7	14	3585	3598
1070	Unigene4649	1	p1	(T)10	10	320	329
1071	Unigene4651	1	p1	(A)16	16	861	876
1072	Unigene4654	1	p1	(T)10	10	216	225
1073	Unigene4664	1	p1	(T)10	10	194	203
1074	Unigene4668	1	p1	(A)12	12	344	355
1075	Unigene4681	1	p1	(T)12	12	666	677
1076	Unigene4682	1	p1	(A)10	10	200	209
1077	Unigene4683	1	p1	(A)18	18	1	18
1078	Unigene4683	2	p3	(TCA)5	15	222	236
1079	Unigene4684	1	p1	(T)11	11	74	84
1080	Unigene4691	1	p2	(AG)25	50	1	50
1081	Unigene4691	2	p3	(AGA)6	18	3936	3953
1082	Unigene4694	1	p1	(T)17	17	495	511
1083	Unigene4694	2	p3	(AAG)5	15	700	714
1084	Unigene4696	1	p2	(GT)9	18	1	18
1085	Unigene4697	1	p2	(GA)6	12	562	573
1086	Unigene4699	1	p1	(T)13	13	344	356
1087	Unigene4705	1	p2	(AG)22	44	993	1036
1088	Unigene4708	1	p2	(CT)14	28	243	270
1089	Unigene4714	1	p2	(CT)36	72	2228	2299
1090	Unigene4716	1	p1	(A)10	10	212	221
1091	Unigene4717	1	p2	(GA)11	22	685	706
1092	Unigene4718	1	p1	(T)10	10	604	613
1093	Unigene4724	1	p3	(CCT)7	21	47	67
1094	Unigene4729	1	p2	(GA)8	16	1	16
1095	Unigene4738	1	c	(CAACTT)5catcttcgccgttaaagaggagttaatgcaaattggtggctttgattctcccgtaataaatgcagcgactaggggagctcacccacccccg(A)18	139	173	311
1096	Unigene4743	1	p1	(T)13	13	201	213
1097	Unigene4744	1	p3	(TCT)9	27	2355	2381
1098	Unigene4750	1	p2	(TC)17	34	101	134
1099	Unigene4766	1	p1	(T)12	12	49	60
1100	Unigene4779	1	p2	(AT)6	12	236	247
1101	Unigene4779	2	p1	(A)10	10	528	537
1102	Unigene4779	3	p2	(AT)6	12	722	733
1103	Unigene4784	1	p1	(T)10	10	210	219
1104	Unigene4790	1	p1	(T)10	10	157	166
1105	Unigene4792	1	p1	(A)10	10	172	181
1106	Unigene4795	1	p1	(A)12	12	330	341
1107	Unigene4797	1	p1	(A)11	11	2130	2140
1108	Unigene4801	1	p1	(T)11	11	3056	3066
1109	Unigene4804	1	p1	(T)13	13	637	649
1110	Unigene4806	1	p1	(A)23	23	1	23
1111	Unigene4813	1	p2	(TC)20	40	312	351
1112	Unigene4818	1	c	(CT)6ttacacactctctcactctctctttctccatcacacgcccacctcctctcccttca(TCT)6	86	453	538
1113	Unigene4823	1	p1	(A)10	10	494	503
1114	Unigene4832	1	p2	(AG)11	22	355	376
1115	Unigene4841	1	p1	(T)10	10	3620	3629
1116	Unigene4841	2	p2	(CT)20	40	3945	3984
1117	Unigene4841	3	p3	(GAA)5	15	4997	5011
1118	Unigene4847	1	p1	(A)10	10	23	32
1119	Unigene4847	2	p2	(AT)7	14	607	620
1120	Unigene4852	1	p1	(T)10	10	1039	1048
1121	Unigene4852	2	p1	(T)10	10	2813	2822
1122	Unigene4875	1	p3	(TCA)5	15	57	71
1123	Unigene4878	1	p1	(A)12	12	724	735
1124	Unigene4879	1	p2	(GA)11	22	140	161
1125	Unigene4884	1	p1	(T)16	16	179	194
1126	Unigene4884	2	p1	(T)10	10	343	352
1127	Unigene4887	1	p2	(AG)26	52	1	52
1128	Unigene4896	1	p1	(A)10	10	15	24
1129	Unigene4899	1	p3	(ATT)6	18	41	58
1130	Unigene4899	2	p1	(A)13	13	200	212
1131	Unigene4905	1	p1	(A)12	12	47	58
1132	Unigene4907	1	p1	(A)15	15	1	15
1133	Unigene4910	1	p1	(T)10	10	123	132
1134	Unigene4912	1	p3	(TTA)5	15	538	552
1135	Unigene4914	1	p1	(T)10	10	203	212
1136	Unigene4914	2	c	(TTG)5tg(T)13gtttgttgttttgtttttgtttttgttttctctttagattgttgagcttca(T)14	95	365	459
1137	Unigene4920	1	p3	(ATC)6	18	3	20
1138	Unigene4922	1	p1	(T)10	10	532	541
1139	Unigene4924	1	p3	(GGC)5	15	987	1001
1140	Unigene4925	1	p4	(ATTT)10	40	1024	1063
1141	Unigene4927	1	p1	(A)10	10	239	248
1142	Unigene4942	1	p3	(CTG)5	15	421	435
1143	Unigene4943	1	p1	(T)11	11	185	195
1144	Unigene4943	2	p1	(T)13	13	321	333
1145	Unigene4943	3	p1	(T)10	10	1909	1918
1146	Unigene4944	1	p1	(A)11	11	94	104
1147	Unigene4950	1	p1	(A)11	11	262	272
1148	Unigene4953	1	p2	(TA)8	16	100	115
1149	Unigene4960	1	p2	(TC)13	26	41	66
1150	Unigene4963	1	p3	(TGG)5	15	628	642
1151	Unigene4963	2	c	(GA)6acgcc(AG)10(CG)6gtggatg(GA)6	68	755	822
1152	Unigene4966	1	p2	(CA)16	32	146	177
1153	Unigene4975	1	p1	(A)10	10	359	368
1154	Unigene4975	2	p3	(TAA)14	42	494	535
1155	Unigene4979	1	p2	(GA)9	18	305	322
1156	Unigene4984	1	p1	(T)26	26	191	216
1157	Unigene4994	1	p1	(T)14	14	1501	1514
1158	Unigene5000	1	p2	(TA)17	34	105	138
1159	Unigene5000	2	p1	(A)15	15	1708	1722
1160	Unigene5009	1	p1	(A)14	14	301	314
1161	Unigene5017	1	p2	(CA)6	12	608	619
1162	Unigene5017	2	p2	(TC)8	16	1784	1799
1163	Unigene5026	1	c	(GCA)8(TCA)7	45	2720	2764
1164	Unigene5029	1	p2	(GA)6	12	189	200
1165	Unigene5032	1	p1	(T)10	10	205	214
1166	Unigene5035	1	p2	(TA)10	20	1605	1624
1167	Unigene5035	2	p2	(AT)6	12	1786	1797
1168	Unigene5036	1	p4	(AAAT)5	20	28	47
1169	Unigene5036	2	p1	(A)10	10	221	230
1170	Unigene5040	1	p1	(T)10	10	420	429
1171	Unigene5041	1	p3	(CTT)5	15	6	20
1172	Unigene5047	1	p2	(TC)17	34	3310	3343
1173	Unigene5055	1	p1	(T)12	12	1910	1921
1174	Unigene5060	1	p3	(TAA)6	18	9	26
1175	Unigene5064	1	p1	(T)10	10	107	116
1176	Unigene5069	1	p2	(TA)9	18	198	215
1177	Unigene5073	1	p1	(A)10	10	261	270
1178	Unigene5074	1	p3	(TCA)6	18	63	80
1179	Unigene5077	1	p1	(A)11	11	195	205
1180	Unigene5088	1	p1	(A)10	10	142	151
1181	Unigene5089	1	p2	(GA)9	18	310	327
1182	Unigene5090	1	p1	(T)15	15	702	716
1183	Unigene5098	1	c	(AT)8(AG)10	36	502	537
1184	Unigene5107	1	p3	(AAT)6	18	1734	1751
1185	Unigene5107	2	p1	(T)10	10	2344	2353
1186	Unigene5109	1	p1	(T)16	16	227	242
1187	Unigene5112	1	p1	(A)11	11	52	62
1188	Unigene5120	1	c	(A)10ttgataacagggtatatgatttttatgattagctaacaaatccttctccgatttacatac(T)10c(A)16	97	8	104
1189	Unigene5120	2	p3	(GCG)5	15	776	790
1190	Unigene5120	3	p3	(AAG)7	21	994	1014
1191	Unigene5126	1	p2	(TG)6	12	1587	1598
1192	Unigene5130	1	c	(T)14cgtaatttattcaggatagtttgttgtcgggaaaccagctggagctacatataaacagagcttacacttagcaaagttga(T)10	104	4234	4337
1193	Unigene5132	1	p1	(A)10	10	19	28
1194	Unigene5132	2	p2	(GA)19	38	763	800
1195	Unigene5137	1	p1	(T)10	10	65	74
1196	Unigene5138	1	p1	(A)11	11	2238	2248
1197	Unigene5151	1	c	(A)10ctatgaaacttgcaattagttcacggctttttcattaagttgtgacttttatat(A)10	74	458	531
1198	Unigene5155	1	p3	(TTC)7	21	79	99
1199	Unigene5172	1	p1	(T)21	21	1	21
1200	Unigene5172	2	p1	(T)10	10	247	256
1201	Unigene5182	1	p2	(AG)6	12	9	20
1202	Unigene5187	1	p1	(T)10	10	371	380
1203	Unigene5189	1	p1	(A)12	12	1	12
1204	Unigene5190	1	p2	(AG)10	20	1180	1199
1205	Unigene5192	1	p2	(TA)9	18	1	18
1206	Unigene5196	1	p1	(T)10	10	200	209
1207	Unigene5197	1	p2	(GA)23	46	482	527
1208	Unigene5200	1	p2	(TA)6	12	112	123
1209	Unigene5201	1	p1	(T)10	10	143	152
1210	Unigene5213	1	p3	(GTT)6	18	215	232
1211	Unigene5223	1	p1	(A)10	10	133	142
1212	Unigene5225	1	p3	(AAG)5	15	186	200
1213	Unigene5234	1	p2	(AG)22	44	3618	3661
1214	Unigene5235	1	p3	(TTC)7	21	269	289
1215	Unigene5243	1	p1	(T)10	10	119	128
1216	Unigene5246	1	p1	(T)11	11	1257	1267
1217	Unigene5252	1	p1	(A)19	19	1	19
1218	Unigene5253	1	p1	(A)11	11	13	23
1219	Unigene5255	1	p2	(CT)7	14	114	127
1220	Unigene5255	2	p1	(T)10	10	1530	1539
1221	Unigene5257	1	p1	(A)12	12	344	355
1222	Unigene5258	1	c	(A)10cccaccatctcagtggcaaaaaaaccatcggcagctggtgtttttggggg(GAA)15ggaaagaagaaaaagaaccaccggtggcagtgatcacagtcactgcctcgcctgtgtttttggggcaaaa(AAG)7	196	96	291
1223	Unigene5260	1	c	(TGC)6tcctcctcccctatttctactccttcttgctgctgctgctcctcctcccctatttctactccttct(TGC)6	102	1499	1600
1224	Unigene5282	1	p2	(GT)7	14	120	133
1225	Unigene5283	1	p2	(TC)9	18	30	47
1226	Unigene5284	1	p2	(TA)8	16	73	88
1227	Unigene5284	2	p1	(G)12	12	371	382
1228	Unigene5285	1	c	(CT)10ttctctttctt(TC)7	45	1	45
1229	Unigene5286	1	p2	(GA)6	12	1	12
1230	Unigene5295	1	p2	(TC)8	16	242	257
1231	Unigene5297	1	p3	(AAT)5	15	68	82
1232	Unigene5314	1	p1	(T)12	12	204	215
1233	Unigene5318	1	p2	(TA)11	22	1	22
1234	Unigene5318	2	p1	(A)12	12	150	161
1235	Unigene5318	3	p1	(T)12	12	295	306
1236	Unigene5324	1	p2	(TC)24	48	208	255
1237	Unigene5327	1	p1	(A)10	10	346	355
1238	Unigene5331	1	p1	(A)17	17	1	17
1239	Unigene5331	2	p1	(T)10	10	238	247
1240	Unigene5335	1	p3	(TGA)6	18	50	67
1241	Unigene5343	1	c	(GA)6agaatttc(T)13	33	1381	1413
1242	Unigene5344	1	p3	(AGA)5	15	53	67
1243	Unigene5350	1	p1	(A)11	11	213	223
1244	Unigene5353	1	p4	(TTTA)5	20	128	147
1245	Unigene5362	1	p1	(A)16	16	1	16
1246	Unigene5362	2	p3	(AAT)11	33	331	363
1247	Unigene5368	1	p2	(TA)6	12	1010	1021
1248	Unigene5383	1	p1	(T)10	10	1432	1441
1249	Unigene5384	1	p1	(T)16	16	90	105
1250	Unigene5404	1	p1	(T)13	13	171	183
1251	Unigene5407	1	p1	(T)13	13	153	165
1252	Unigene5415	1	p2	(AG)32	64	444	507
1253	Unigene5426	1	p1	(T)12	12	292	303
1254	Unigene5434	1	p1	(A)13	13	1	13
1255	Unigene5446	1	p1	(T)10	10	1248	1257
1256	Unigene5449	1	p1	(T)12	12	9	20
1257	Unigene5459	1	p1	(T)10	10	622	631
1258	Unigene5461	1	p1	(A)11	11	1531	1541
1259	Unigene5465	1	c	(GA)8gtctacttctgctagggttagcgaagcagcgaacgcttcgtcgaaaagctgcaaagctcgcgagaaaaaccataa(T)12	103	95	197
1260	Unigene5470	1	p3	(CAA)5	15	58	72
1261	Unigene5483	1	p3	(TGA)6	18	88	105
1262	Unigene5484	1	p2	(TC)18	36	282	317
1263	Unigene5487	1	p1	(T)10	10	80	89
1264	Unigene5487	2	p2	(GA)6	12	2549	2560
1265	Unigene5491	1	p2	(GA)7	14	420	433
1266	Unigene5498	1	p2	(AG)12	24	219	242
1267	Unigene5498	2	p3	(ATG)9	27	430	456
1268	Unigene5498	3	p1	(T)10	10	964	973
1269	Unigene5502	1	p1	(A)11	11	6	16
1270	Unigene5510	1	p3	(ATG)7	21	54	74
1271	Unigene5510	2	p1	(A)13	13	382	394
1272	Unigene5510	3	p1	(A)13	13	3389	3401
1273	Unigene5516	1	p1	(A)10	10	172	181
1274	Unigene5521	1	p3	(AAG)6	18	64	81
1275	Unigene5523	1	p1	(A)11	11	273	283
1276	Unigene5525	1	p3	(ATC)5	15	45	59
1277	Unigene5527	1	p1	(A)12	12	248	259
1278	Unigene5530	1	p1	(T)19	19	219	237
1279	Unigene5535	1	p3	(GAA)5	15	1948	1962
1280	Unigene5542	1	p2	(CT)32	64	3548	3611
1281	Unigene5545	1	p2	(CT)34	68	335	402
1282	Unigene5553	1	p1	(A)11	11	1456	1466
1283	Unigene5556	1	p1	(T)16	16	888	903
1284	Unigene5566	1	p1	(A)12	12	60	71
1285	Unigene5570	1	p1	(A)10	10	439	448
1286	Unigene5573	1	p2	(GA)8	16	43	58
1287	Unigene5573	2	p1	(T)10	10	178	187
1288	Unigene5574	1	p2	(CT)11	22	1	22
1289	Unigene5575	1	c	(TC)6tt(TC)6tattgactctgataagatagtatttagggtttaaaatctgtatgtttcaatctcagatctgatctttctcgctcagatgatctcatctctgtaa(T)14	134	117	250
1290	Unigene5582	1	p2	(AC)9	18	102	119
1291	Unigene5592	1	p1	(T)12	12	337	348
1292	Unigene5595	1	p1	(T)12	12	2207	2218
1293	Unigene5603	1	p1	(A)10	10	1	10
1294	Unigene5610	1	p1	(A)13	13	9	21
1295	Unigene5610	2	p1	(A)10	10	1366	1375
1296	Unigene5611	1	p3	(GAA)8	24	151	174
1297	Unigene5621	1	p2	(GA)6	12	1	12
1298	Unigene5621	2	p1	(T)10	10	205	214
1299	Unigene5625	1	p2	(AG)9	18	355	372
1300	Unigene5627	1	p2	(TG)7	14	172	185
1301	Unigene5630	1	p2	(AG)6	12	1309	1320
1302	Unigene5635	1	c	(TC)34cacgacctttctttctcttgttttcgtttttcttctcttgctctctcgttttctttctctttctctctcta(T)10aaaccctacgagcctccctttcaaaatcacgcctctctaatctcgcccaacctgaaactctcgttttctttctctttctctctctg(T)10	245	178	422
1303	Unigene5642	1	p2	(GA)6	12	85	96
1304	Unigene5642	2	c	(AGA)7acgttgatttgca(T)18	52	7599	7650
1305	Unigene5651	1	p1	(A)13	13	1	13
1306	Unigene5651	2	p1	(A)10	10	322	331
1307	Unigene5652	1	p3	(AAG)5	15	204	218
1308	Unigene5656	1	p1	(A)13	13	254	266
1309	Unigene5669	1	p3	(TGA)9	27	111	137
1310	Unigene5669	2	p3	(CGC)5	15	1275	1289
1311	Unigene5676	1	p2	(TC)29	58	220	277
1312	Unigene5682	1	p1	(A)10	10	2	11
1313	Unigene5684	1	p1	(T)10	10	230	239
1314	Unigene5704	1	p1	(T)19	19	1	19
1315	Unigene5705	1	p1	(A)10	10	277	286
1316	Unigene5706	1	p2	(TC)6	12	181	192
1317	Unigene5719	1	p2	(CT)24	48	310	357
1318	Unigene5719	2	p3	(TGG)6	18	974	991
1319	Unigene5721	1	p1	(T)10	10	19	28
1320	Unigene5726	1	p1	(T)17	17	186	202
1321	Unigene5737	1	p1	(A)11	11	70	80
1322	Unigene5738	1	p2	(TA)7	14	148	161
1323	Unigene5746	1	p1	(A)12	12	177	188
1324	Unigene5746	2	p1	(T)15	15	1018	1032
1325	Unigene5753	1	p1	(T)10	10	227	236
1326	Unigene5767	1	p1	(A)10	10	95	104
1327	Unigene5771	1	p1	(C)10	10	290	299
1328	Unigene5777	1	c	(AT)8(GT)20	56	175	230
1329	Unigene5781	1	p1	(A)10	10	356	365
1330	Unigene5788	1	p3	(GTG)7	21	467	487
1331	Unigene5794	1	p2	(AG)12	24	57	80
1332	Unigene5796	1	p1	(A)23	23	368	390
1333	Unigene5803	1	p1	(T)11	11	460	470
1334	Unigene5820	1	p1	(T)19	19	426	444
1335	Unigene5824	1	p1	(A)10	10	632	641
1336	Unigene5824	2	p2	(TA)6	12	919	930
1337	Unigene5824	3	p2	(AT)9	18	1687	1704
1338	Unigene5825	1	p2	(TC)28	56	1540	1595
1339	Unigene5825	2	p2	(CT)10	20	1754	1773
1340	Unigene5830	1	c	(A)12c(A)19	32	238	269
1341	Unigene5834	1	p1	(T)12	12	1013	1024
1342	Unigene5834	2	p2	(GA)11	22	1224	1245
1343	Unigene5843	1	p1	(A)11	11	157	167
1344	Unigene5847	1	p1	(T)10	10	537	546
1345	Unigene5852	1	p1	(T)12	12	22	33
1346	Unigene5852	2	p1	(T)17	17	606	622
1347	Unigene5855	1	p1	(A)11	11	33	43
1348	Unigene5855	2	p1	(T)10	10	439	448
1349	Unigene5867	1	p3	(AAG)6	18	43	60
1350	Unigene5870	1	c	(GA)6gtgggctaacagttttcattttaaaaacttaaaag(T)15	62	1302	1363
1351	Unigene5871	1	c	(A)10tggcgctcaacgtttttggcgttcgctgtcaccagcaatcaactccacttcactccgtctctacttctc(CTT)5	94	1	94
1352	Unigene5871	2	p1	(A)10	10	2599	2608
1353	Unigene5875	1	p1	(A)11	11	106	116
1354	Unigene5875	2	p2	(TA)6	12	429	440
1355	Unigene5879	1	p2	(AC)8	16	499	514
1356	Unigene5879	2	p1	(A)10	10	718	727
1357	Unigene5883	1	p2	(TA)28	56	172	227
1358	Unigene5896	1	p3	(GCT)7	21	1673	1693
1359	Unigene5904	1	p3	(GAA)5	15	103	117
1360	Unigene5924	1	p3	(AAG)5	15	110	124
1361	Unigene5924	2	p2	(TC)9	18	2441	2458
1362	Unigene5928	1	p2	(AC)6	12	681	692
1363	Unigene5931	1	p2	(AG)11	22	2277	2298
1364	Unigene5932	1	p1	(A)10	10	546	555
1365	Unigene5937	1	c	(AAG)12aaagcaccggctggggcagtgatcgctgcctcgccggtatttttgggggaaaaaacaagaagaa(AAG)5	115	1	115
1366	Unigene5946	1	p1	(A)10	10	463	472
1367	Unigene5948	1	p1	(T)10	10	784	793
1368	Unigene5966	1	p3	(GAA)6	18	3085	3102
1369	Unigene5969	1	p2	(TA)24	48	2111	2158
1370	Unigene5975	1	p1	(A)17	17	204	220
1371	Unigene5980	1	p2	(AT)8	16	1284	1299
1372	Unigene5980	2	p1	(T)10	10	1445	1454
1373	Unigene5980	3	c*	(T)13atttcattcattggattc(T)10(TC)10*	60	1571	1630
1374	Unigene5981	1	p3	(GAT)8	24	45	68
1375	Unigene5981	2	p1	(A)15	15	170	184
1376	Unigene5984	1	c	(GAG)8gatgctaagatagct(AG)6	51	506	556
1377	Unigene5988	1	p1	(T)11	11	403	413
1378	Unigene5989	1	p1	(T)15	15	1	15
1379	Unigene5989	2	p2	(AT)7	14	143	156
1380	Unigene5990	1	p3	(TGA)6	18	553	570
1381	Unigene6000	1	p1	(A)12	12	2189	2200
1382	Unigene6007	1	p2	(TA)10	20	602	621
1383	Unigene6009	1	c	(GAA)5gatggtgcatccggccttccatcttcgtcgttgcgattgtcag(AGA)6	76	178	253
1384	Unigene6011	1	p2	(GA)6	12	296	307
1385	Unigene6014	1	p1	(A)12	12	1	12
1386	Unigene6018	1	p1	(A)10	10	59	68
1387	Unigene6020	1	p1	(A)15	15	1535	1549
1388	Unigene6022	1	p2	(GA)11	22	245	266
1389	Unigene6025	1	p1	(A)10	10	1322	1331
1390	Unigene6026	1	p2	(GA)10	20	27	46
1391	Unigene6029	1	p1	(A)10	10	10	19
1392	Unigene6030	1	p2	(GA)6	12	1	12
1393	Unigene6037	1	c	(TC)11tttctt(TC)7	42	1	42
1394	Unigene6050	1	p1	(A)12	12	679	690
1395	Unigene6054	1	p3	(GAT)8	24	291	314
1396	Unigene6061	1	c	(A)15cataagaacatggtagctggaccctgtcaagatcacgtccatgtggtgccgatccgataacgtt(A)11	90	1	90
1397	Unigene6063	1	p1	(A)10	10	230	239
1398	Unigene6066	1	c	(T)13cttttttttcttttcg(T)11	40	89	128
1399	Unigene6072	1	p2	(GA)12	24	2940	2963
1400	Unigene6077	1	p1	(A)10	10	429	438
1401	Unigene6080	1	p2	(TC)6	12	11	22
1402	Unigene6084	1	p2	(GA)29	58	1	58
1403	Unigene6084	2	p1	(A)11	11	266	276
1404	Unigene6099	1	c	(T)14ctttcggcaagcac(GA)6	40	1800	1839
1405	Unigene6109	1	p2	(AT)6	12	259	270
1406	Unigene6110	1	p1	(T)11	11	303	313
1407	Unigene6130	1	p2	(AT)9	18	149	166
1408	Unigene6142	1	p2	(TA)27	54	243	296
1409	Unigene6148	1	p1	(T)19	19	1	19
1410	Unigene6148	2	p1	(T)11	11	232	242
1411	Unigene6161	1	p1	(T)13	13	255	267
1412	Unigene6162	1	p1	(T)10	10	200	209
1413	Unigene6165	1	p1	(G)10	10	1	10
1414	Unigene6165	2	p1	(A)12	12	202	213
1415	Unigene6170	1	p1	(A)12	12	731	742
1416	Unigene6170	2	p1	(A)12	12	954	965
1417	Unigene6172	1	c	(A)10tcctacgcattcctctgttttgaacttgaaaaaatat(A)10	57	1	57
1418	Unigene6172	2	p3	(TCT)7	21	492	512
1419	Unigene6172	3	p3	(GTG)5	15	664	678
1420	Unigene6172	4	p1	(A)17	17	875	891
1421	Unigene6180	1	p2	(TA)9	18	79	96
1422	Unigene6180	2	p1	(T)10	10	238	247
1423	Unigene6184	1	p1	(A)10	10	235	244
1424	Unigene6184	2	p2	(AG)11	22	1733	1754
1425	Unigene6194	1	p2	(TA)29	58	1	58
1426	Unigene6195	1	c	(GCC)5(ATC)5	30	380	409
1427	Unigene6196	1	p1	(A)12	12	797	808
1428	Unigene6197	1	p1	(T)10	10	200	209
1429	Unigene6197	2	p1	(T)15	15	1160	1174
1430	Unigene6199	1	p3	(TCA)5	15	341	355
1431	Unigene6210	1	p1	(T)10	10	196	205
1432	Unigene6224	1	p2	(TA)9	18	1	18
1433	Unigene6228	1	p3	(GAA)5	15	196	210
1434	Unigene6233	1	p2	(AC)6	12	8	19
1435	Unigene6238	1	p1	(T)10	10	279	288
1436	Unigene6244	1	c	(T)11aattc(T)14gctcttgttttcgtcgttgtgattgtcagagttatcgg(AGA)6	86	96	181
1437	Unigene6247	1	p1	(T)11	11	1480	1490
1438	Unigene6249	1	p1	(A)10	10	199	208
1439	Unigene6254	1	p1	(T)14	14	236	249
1440	Unigene6256	1	p1	(A)12	12	374	385
1441	Unigene6267	1	p3	(ATC)8	24	560	583
1442	Unigene6269	1	p2	(TC)6	12	99	110
1443	Unigene6275	1	p1	(A)13	13	162	174
1444	Unigene6276	1	c	(CT)6cactcactctcttatttttcgtttg(T)10	47	80	126
1445	Unigene6286	1	p1	(A)15	15	40	54
1446	Unigene6287	1	p2	(TA)7	14	626	639
1447	Unigene6288	1	p1	(A)19	19	10	28
1448	Unigene6288	2	p1	(A)11	11	447	457
1449	Unigene6288	3	p1	(A)11	11	902	912
1450	Unigene6288	4	c	(GAA)6gatgaaagagatcatctgtggttataaattataataaagagtgagaagtagg(T)10	80	1077	1156
1451	Unigene6290	1	p1	(T)12	12	899	910
1452	Unigene6298	1	c	(AG)9aacggacttaacaatggagtgtctccgtttgtttcaattcaaatatgagatagagccacaattattaagtagaaatc(AG)16	127	2274	2400
1453	Unigene6303	1	p3	(AAT)5	15	35	49
1454	Unigene6326	1	p1	(T)10	10	662	671
1455	Unigene6336	1	p2	(AT)9	18	1	18
1456	Unigene6340	1	p1	(A)10	10	674	683
1457	Unigene6345	1	p2	(AG)6	12	72	83
1458	Unigene6347	1	p3	(CAC)5	15	1	15
1459	Unigene6356	1	p1	(T)10	10	2078	2087
1460	Unigene6368	1	c	(CTT)8caaccgtagagagagaaagagaaaaagaga(T)17	71	212	282
1461	Unigene6369	1	c	(GCG)5gttatggaggcggcggcggcgggggtta(TGG)7	64	322	385
1462	Unigene6391	1	p3	(GAA)5	15	96	110
1463	Unigene6392	1	p1	(T)11	11	74	84
1464	Unigene6399	1	p2	(AG)22	44	1	44
1465	Unigene6405	1	p1	(T)11	11	62	72
1466	Unigene6411	1	p1	(T)16	16	49	64
1467	Unigene6411	2	p1	(T)10	10	304	313
1468	Unigene6412	1	p1	(A)10	10	45	54
1469	Unigene6416	1	p1	(A)10	10	328	337
1470	Unigene6416	2	p2	(CT)20	40	716	755
1471	Unigene6417	1	p1	(T)10	10	209	218
1472	Unigene6420	1	p2	(AG)8	16	217	232
1473	Unigene6425	1	p3	(GAA)5	15	305	319
1474	Unigene6428	1	p1	(T)12	12	140	151
1475	Unigene6432	1	p2	(CT)20	40	2	41
1476	Unigene6432	2	p3	(TCA)19	57	215	271
1477	Unigene6447	1	p5	(AAATA)5	25	1218	1242
1478	Unigene6447	2	c	(T)15aattcaattgattcaattacatat(GA)11	61	3101	3161
1479	Unigene6450	1	p2	(CT)34	68	48	115
1480	Unigene6451	1	p1	(T)15	15	225	239
1481	Unigene6464	1	p1	(T)11	11	404	414
1482	Unigene6466	1	p1	(A)10	10	238	247
1483	Unigene6468	1	p2	(TA)10	20	2	21
1484	Unigene6488	1	p1	(A)14	14	2375	2388
1485	Unigene6494	1	p1	(T)10	10	347	356
1486	Unigene6496	1	p1	(C)11	11	570	580
1487	Unigene6498	1	p1	(A)16	16	21	36
1488	Unigene6498	2	c	(CT)7accgttctctctctttgtcaa(TC)6	47	836	882
1489	Unigene6501	1	p2	(GA)9	18	1	18
1490	Unigene6501	2	p2	(AT)7	14	344	357
1491	Unigene6505	1	p1	(A)11	11	176	186
1492	Unigene6505	2	p1	(T)11	11	422	432
1493	Unigene6510	1	p1	(A)11	11	1446	1456
1494	Unigene6510	2	p1	(A)11	11	1698	1708
1495	Unigene6517	1	p1	(A)12	12	1304	1315
1496	Unigene6518	1	p2	(GA)19	38	459	496
1497	Unigene6529	1	p2	(AG)20	40	963	1002
1498	Unigene6560	1	c	(TC)8(GC)8	32	420	451
1499	Unigene6565	1	p1	(A)11	11	364	374
1500	Unigene6570	1	p4	(TTTA)5	20	114	133
1501	Unigene6578	1	p1	(T)11	11	3527	3537
1502	Unigene6584	1	p1	(A)10	10	192	201
1503	Unigene6587	1	p1	(A)19	19	1	19
1504	Unigene6595	1	p1	(T)15	15	304	318
1505	Unigene6598	1	p2	(CT)21	42	2077	2118
1506	Unigene6603	1	p1	(T)10	10	774	783
1507	Unigene6605	1	p1	(T)12	12	95	106
1508	Unigene6605	2	c	(A)11tggtaaaaaatggaaagtacagaagataaaaaagggaaaaaatctggggaataaaggcaaaaaatgaaaattacgggaaacaaataaaaattaggggaa(AT)24	158	781	938
1509	Unigene6611	1	p1	(A)16	16	1210	1225
1510	Unigene6616	1	p3	(AAG)5	15	1019	1033
1511	Unigene6621	1	p1	(T)14	14	1086	1099
1512	Unigene6621	2	p1	(T)11	11	1320	1330
1513	Unigene6622	1	p1	(A)10	10	49	58
1514	Unigene6624	1	p1	(T)11	11	613	623
1515	Unigene6629	1	p2	(AG)11	22	1	22
1516	Unigene6646	1	p1	(T)10	10	1	10
1517	Unigene6656	1	p1	(A)10	10	12	21
1518	Unigene6658	1	c	(A)12ttatga(T)12	30	2	31
1519	Unigene6661	1	p1	(T)12	12	922	933
1520	Unigene6661	2	p1	(T)16	16	1253	1268
1521	Unigene6663	1	p2	(TG)22	44	1	44
1522	Unigene6666	1	c	(TG)19(AG)20	78	737	814
1523	Unigene6667	1	p3	(CTT)12	36	40	75
1524	Unigene6672	1	p1	(T)15	15	80	94
1525	Unigene6676	1	p1	(A)12	12	618	629
1526	Unigene6678	1	p3	(ATG)7	21	844	864
1527	Unigene6679	1	p2	(GA)6	12	649	660
1528	Unigene6680	1	p1	(A)14	14	1198	1211
1529	Unigene6680	2	c	(CT)9ccctc(TA)10	43	1444	1486
1530	Unigene6702	1	p1	(A)10	10	3415	3424
1531	Unigene6705	1	p1	(A)12	12	66	77
1532	Unigene6705	2	p1	(T)17	17	1701	1717
1533	Unigene6705	3	p1	(T)10	10	2937	2946
1534	Unigene6717	1	p1	(A)17	17	72	88
1535	Unigene6722	1	p1	(A)10	10	235	244
1536	Unigene6724	1	p3	(TCA)5	15	116	130
1537	Unigene6726	1	p2	(AC)19	38	242	279
1538	Unigene6737	1	c	(CT)18cc(CT)10	58	111	168
1539	Unigene6737	2	p3	(AGA)5	15	459	473
1540	Unigene6743	1	p3	(AGA)8	24	6	29
1541	Unigene6745	1	p1	(T)13	13	2128	2140
1542	Unigene6746	1	p4	(AATA)6	24	47	70
1543	Unigene6746	2	p2	(AC)20	40	425	464
1544	Unigene6758	1	p1	(A)11	11	1866	1876
1545	Unigene6763	1	p2	(GA)6	12	45	56
1546	Unigene6768	1	p1	(T)10	10	1097	1106
1547	Unigene6773	1	p3	(AAT)11	33	236	268
1548	Unigene6773	2	c	(TAA)7gccccaatgatgatgccctccagcatatagcgttgaggtcttgggttcaaatcccatgcttatctata(AAT)8	113	590	702
1549	Unigene6777	1	c	(AC)19ataccca(AC)7	59	259	317
1550	Unigene6779	1	p1	(T)15	15	54	68
1551	Unigene6781	1	p1	(T)31	31	20	50
1552	Unigene6781	2	p2	(CA)8	16	171	186
1553	Unigene6781	3	c	(C)12ttt(A)12	27	453	479
1554	Unigene6783	1	p1	(A)10	10	1	10
1555	Unigene6783	2	p2	(AG)21	42	845	886
1556	Unigene6784	1	p1	(A)13	13	147	159
1557	Unigene6788	1	p2	(TA)23	46	256	301
1558	Unigene6791	1	p3	(TCT)5	15	542	556
1559	Unigene6800	1	p3	(GAG)5	15	68	82
1560	Unigene6811	1	p2	(CT)6	12	2467	2478
1561	Unigene6812	1	p2	(AT)6	12	943	954
1562	Unigene6837	1	p3	(AAG)8	24	304	327
1563	Unigene6838	1	p1	(A)11	11	242	252
1564	Unigene6847	1	p2	(AG)12	24	1	24
1565	Unigene6853	1	p2	(TA)8	16	639	654
1566	Unigene6854	1	p1	(T)10	10	663	672
1567	Unigene6873	1	p2	(AC)7	14	1	14
1568	Unigene6873	2	p3	(GAA)10	30	263	292
1569	Unigene6878	1	p2	(TC)23	46	112	157
1570	Unigene6880	1	p2	(CT)13	26	261	286
1571	Unigene6883	1	p1	(A)13	13	135	147
1572	Unigene6904	1	p1	(T)12	12	301	312
1573	Unigene6912	1	p2	(GA)12	24	85	108
1574	Unigene6914	1	p3	(CTC)5	15	483	497
1575	Unigene6916	1	p3	(GAA)6	18	424	441
1576	Unigene6916	2	p2	(AT)8	16	1225	1240
1577	Unigene6926	1	p1	(A)11	11	153	163
1578	Unigene6928	1	p3	(TCA)6	18	579	596
1579	Unigene6930	1	p1	(A)10	10	154	163
1580	Unigene6936	1	p1	(T)10	10	2549	2558
1581	Unigene6939	1	c	(T)10c(T)12	23	41	63
1582	Unigene6939	2	p1	(T)17	17	432	448
1583	Unigene6949	1	p1	(T)12	12	976	987
1584	Unigene6952	1	p1	(T)10	10	537	546
1585	Unigene6960	1	c	(ATC)6(ATT)6gttattattataagccaacctcaaattgatgggataaggctatgatggttatgag(GAT)5ggtgatg(ATT)6	131	18	148
1586	Unigene6960	2	p1	(A)10	10	445	454
1587	Unigene6960	3	p1	(T)16	16	1599	1614
1588	Unigene6964	1	p1	(T)18	18	877	894
1589	Unigene6976	1	c	(T)11attccatt(A)11	30	106	135
1590	Unigene6977	1	p3	(CAG)6	18	280	297
1591	Unigene6978	1	p2	(CT)6	12	133	144
1592	Unigene6978	2	p1	(T)10	10	1459	1468
1593	Unigene6980	1	p1	(T)14	14	376	389
1594	Unigene6997	1	p3	(ATT)5	15	690	704
1595	Unigene7001	1	p2	(GA)16	32	24	55
1596	Unigene7004	1	p1	(A)12	12	861	872
1597	Unigene7010	1	p1	(A)12	12	74	85
1598	Unigene7015	1	p2	(AG)11	22	1723	1744
1599	Unigene7018	1	p2	(TA)11	22	219	240
1600	Unigene7020	1	p1	(T)10	10	145	154
1601	Unigene7021	1	p2	(TC)10	20	407	426
1602	Unigene7022	1	p1	(A)10	10	1139	1148
1603	Unigene7022	2	p2	(AG)12	24	1526	1549
1604	Unigene7027	1	p2	(AT)10	20	1732	1751
1605	Unigene7040	1	p1	(A)10	10	348	357
1606	Unigene7044	1	p2	(CT)21	42	134	175
1607	Unigene7044	2	p1	(A)16	16	3991	4006
1608	Unigene7062	1	p1	(T)10	10	96	105
1609	Unigene7074	1	p2	(TC)12	24	2689	2712
1610	Unigene7077	1	p3	(CTC)6	18	3366	3383
1611	Unigene7080	1	p3	(ATG)5	15	400	414
1612	Unigene7083	1	p1	(T)11	11	202	212
1613	Unigene7087	1	c	(T)10ctttttcttttgtttgttaaaagggctgtttaatatataggcacttatcataagctgtgtatgtatg(TA)23	123	671	793
1614	Unigene7104	1	p3	(AAT)5	15	67	81
1615	Unigene7104	2	p1	(T)15	15	489	503
1616	Unigene7107	1	p2	(AT)9	18	477	494
1617	Unigene7114	1	p2	(GA)6	12	2183	2194
1618	Unigene7119	1	p2	(CG)8	16	218	233
1619	Unigene7119	2	p1	(A)11	11	421	431
1620	Unigene7119	3	p1	(T)10	10	1436	1445
1621	Unigene7121	1	p3	(TTC)6	18	282	299
1622	Unigene7129	1	c	(TCT)12tcgctttcttcttcttcgttttcttcttcgtcttcatcatcatcttctc(CTT)13	124	53	176
1623	Unigene7137	1	p2	(TA)6	12	33	44
1624	Unigene7139	1	p1	(A)10	10	618	627
1625	Unigene7139	2	p2	(AT)11	22	2045	2066
1626	Unigene7144	1	p3	(ATT)6	18	67	84
1627	Unigene7144	2	p2	(TA)25	50	207	256
1628	Unigene7145	1	p2	(AT)21	42	168	209
1629	Unigene7153	1	c	(AG)7ctcagagctgtgtttgcaaattgtaattgcagcct(GA)6taaagagagatgcgtcgccggcgctgcctccc(AG)8	109	33	141
1630	Unigene7154	1	p3	(ATT)5	15	61	75
1631	Unigene7157	1	p1	(A)19	19	1	19
1632	Unigene7158	1	p1	(A)12	12	30	41
1633	Unigene7161	1	p1	(A)11	11	417	427
1634	Unigene7187	1	p1	(A)15	15	574	588
1635	Unigene7188	1	p1	(T)14	14	101	114
1636	Unigene7189	1	p1	(T)10	10	138	147
1637	Unigene7189	2	p3	(CTT)5	15	3637	3651
1638	Unigene7209	1	p2	(TA)7	14	22	35
1639	Unigene7209	2	p1	(A)11	11	174	184
1640	Unigene7231	1	p1	(A)15	15	8	22
1641	Unigene7231	2	p1	(A)10	10	155	164
1642	Unigene7238	1	p1	(A)10	10	68	77
1643	Unigene7249	1	p2	(AG)6	12	321	332
1644	Unigene7249	2	p2	(AG)7	14	435	448
1645	Unigene7249	3	p1	(T)11	11	1253	1263
1646	Unigene7250	1	p3	(TTC)6	18	850	867
1647	Unigene7260	1	c	(T)10ggttcagtaaaatctgcctcgaaattcgaagtaatttcctaatttc(CT)29	114	176	289
1648	Unigene7260	2	p3	(CAG)5	15	2184	2198
1649	Unigene7263	1	p1	(A)14	14	347	360
1650	Unigene7271	1	p1	(A)14	14	129	142
1651	Unigene7272	1	p2	(AG)6	12	990	1001
1652	Unigene7274	1	p1	(A)10	10	209	218
1653	Unigene7275	1	p1	(A)11	11	8	18
1654	Unigene7281	1	p2	(TC)14	28	125	152
1655	Unigene7281	2	p1	(T)11	11	3054	3064
1656	Unigene7297	1	p2	(TA)11	22	1	22
1657	Unigene7302	1	p1	(A)10	10	2025	2034
1658	Unigene7306	1	p3	(ATG)8	24	458	481
1659	Unigene7307	1	p1	(A)17	17	79	95
1660	Unigene7323	1	p1	(A)11	11	241	251
1661	Unigene7334	1	p1	(A)12	12	150	161
1662	Unigene7341	1	p1	(T)19	19	61	79
1663	Unigene7341	2	p2	(AT)11	22	221	242
1664	Unigene7346	1	p2	(TC)20	40	613	652
1665	Unigene7353	1	p3	(TGA)7	21	3553	3573
1666	Unigene7353	2	p1	(T)10	10	3730	3739
1667	Unigene7353	3	p1	(A)11	11	5423	5433
1668	Unigene7354	1	p1	(A)13	13	1	13
1669	Unigene7354	2	p4	(AATA)5	20	187	206
1670	Unigene7356	1	p3	(ATG)8	24	1170	1193
1671	Unigene7356	2	p3	(TGA)5	15	3083	3097
1672	Unigene7359	1	p3	(TTA)10	30	185	214
1673	Unigene7364	1	p3	(CAT)5	15	995	1009
1674	Unigene7364	2	p1	(T)10	10	1406	1415
1675	Unigene7364	3	p2	(AG)6	12	2075	2086
1676	Unigene7408	1	c	(A)16caag(AGA)6	38	1	38
1677	Unigene7409	1	p2	(TA)7	14	212	225
1678	Unigene7423	1	p1	(T)10	10	189	198
1679	Unigene7424	1	p1	(A)13	13	1330	1342
1680	Unigene7424	2	p2	(AG)27	54	1892	1945
1681	Unigene7425	1	p2	(CT)27	54	8	61
1682	Unigene7429	1	p3	(AAT)6	18	61	78
1683	Unigene7435	1	p1	(T)13	13	798	810
1684	Unigene7439	1	p2	(AT)7	14	86	99
1685	Unigene7439	2	p1	(A)15	15	1219	1233
1686	Unigene7439	3	p2	(TA)7	14	1408	1421
1687	Unigene7446	1	p3	(TGT)5	15	185	199
1688	Unigene7448	1	p1	(T)10	10	253	262
1689	Unigene7451	1	p3	(ATA)7	21	1	21
1690	Unigene7454	1	p1	(A)10	10	1868	1877
1691	Unigene7465	1	p1	(A)10	10	177	186
1692	Unigene7466	1	p3	(CAT)7	21	9	29
1693	Unigene7466	2	p2	(CA)6	12	298	309
1694	Unigene7469	1	p2	(CT)7	14	414	427
1695	Unigene7473	1	c	(GT)8(GA)11	38	1472	1509
1696	Unigene7475	1	p2	(CT)11	22	1	22
1697	Unigene7475	2	p2	(TA)6	12	147	158
1698	Unigene7478	1	p4	(AAAT)6	24	5	28
1699	Unigene7478	2	p1	(A)13	13	485	497
1700	Unigene7478	3	p2	(TA)9	18	2833	2850
1701	Unigene7480	1	p1	(A)12	12	210	221
1702	Unigene7488	1	p2	(AG)25	50	677	726
1703	Unigene7489	1	p1	(T)13	13	363	375
1704	Unigene7495	1	p1	(A)13	13	61	73
1705	Unigene7495	2	p1	(T)11	11	193	203
1706	Unigene7495	3	c	(TA)8tgctgaccccatcatcatagccttatcccatc(TA)8	64	332	395
1707	Unigene7499	1	p1	(A)12	12	646	657
1708	Unigene7499	2	p1	(T)10	10	4080	4089
1709	Unigene7499	3	p3	(ACC)5	15	4520	4534
1710	Unigene7504	1	p3	(AGA)6	18	2576	2593
1711	Unigene7508	1	p3	(CTT)7	21	599	619
1712	Unigene7511	1	p2	(GT)6	12	173	184
1713	Unigene7520	1	p1	(A)10	10	761	770
1714	Unigene7525	1	p1	(T)10	10	240	249
1715	Unigene7526	1	p1	(A)11	11	218	228
1716	Unigene7528	1	p3	(GGA)12	36	1075	1110
1717	Unigene7535	1	p1	(T)10	10	175	184
1718	Unigene7540	1	p1	(A)10	10	140	149
1719	Unigene7540	2	p1	(T)10	10	403	412
1720	Unigene7545	1	p1	(A)14	14	8	21
1721	Unigene7558	1	p1	(A)17	17	72	88
1722	Unigene7558	2	p4	(TGGT)5	20	253	272
1723	Unigene7559	1	p1	(T)10	10	107	116
1724	Unigene7561	1	p1	(T)11	11	814	824
1725	Unigene7562	1	p2	(GA)22	44	1635	1678
1726	Unigene7563	1	p1	(A)17	17	1	17
1727	Unigene7565	1	p2	(CT)18	36	53	88
1728	Unigene7568	1	p1	(A)10	10	426	435
1729	Unigene7573	1	p2	(AT)11	22	199	220
1730	Unigene7583	1	p1	(T)13	13	4436	4448
1731	Unigene7588	1	p2	(TA)15	30	72	101
1732	Unigene7600	1	c	(GA)9g(GA)9tgagc(GT)6	54	1	54
1733	Unigene7604	1	p2	(TA)10	20	242	261
1734	Unigene7605	1	p1	(T)10	10	297	306
1735	Unigene7611	1	p2	(AT)7	14	412	425
1736	Unigene7623	1	p3	(CGG)7	21	246	266
1737	Unigene7624	1	p3	(CAC)5	15	642	656
1738	Unigene7632	1	p2	(GA)7	14	228	241
1739	Unigene7634	1	p1	(A)13	13	1992	2004
1740	Unigene7634	2	p1	(T)11	11	2483	2493
1741	Unigene7648	1	p1	(A)15	15	1	15
1742	Unigene7651	1	p1	(A)14	14	950	963
1743	Unigene7653	1	p3	(CTC)6	18	2686	2703
1744	Unigene7657	1	p1	(A)10	10	755	764
1745	Unigene7659	1	p3	(CCA)11	33	1	33
1746	Unigene7664	1	p2	(AT)10	20	960	979
1747	Unigene7671	1	p1	(A)11	11	202	212
1748	Unigene7678	1	p1	(T)12	12	201	212
1749	Unigene7687	1	p1	(A)10	10	459	468
1750	Unigene7693	1	p1	(A)14	14	3	16
1751	Unigene7694	1	p1	(A)13	13	155	167
1752	Unigene7699	1	p1	(T)11	11	181	191
1753	Unigene7701	1	p2	(TA)11	22	1	22
1754	Unigene7701	2	p2	(CT)12	24	451	474
1755	Unigene7705	1	p1	(A)10	10	256	265
1756	Unigene7713	1	p2	(AT)10	20	1	20
1757	Unigene7717	1	p1	(A)12	12	96	107
1758	Unigene7717	2	p1	(T)10	10	523	532
1759	Unigene7719	1	p2	(AG)6	12	325	336
1760	Unigene7720	1	p2	(GA)17	34	1637	1670
1761	Unigene7722	1	p3	(AAG)5	15	6	20
1762	Unigene7731	1	p2	(AT)11	22	590	611
1763	Unigene7732	1	p3	(TGA)7	21	837	857
1764	Unigene7741	1	p1	(T)16	16	260	275
1765	Unigene7742	1	p1	(T)15	15	33	47
1766	Unigene7743	1	p2	(GA)6	12	376	387
1767	Unigene7751	1	p2	(CT)34	68	300	367
1768	Unigene7761	1	p2	(TC)13	26	1503	1528
1769	Unigene7762	1	p1	(A)12	12	1	12
1770	Unigene7763	1	p2	(GT)25	50	301	350
1771	Unigene7767	1	p1	(A)11	11	275	285
1772	Unigene7776	1	p2	(AG)6	12	1	12
1773	Unigene7776	2	c	(AAC)5agcag(AGT)5	35	940	974
1774	Unigene7780	1	p1	(T)11	11	2189	2199
1775	Unigene7804	1	c	(AT)9(AG)16	50	307	356
1776	Unigene7815	1	c	(GA)8a(AG)9gggaag(GA)6	53	714	766
1777	Unigene7829	1	p2	(CA)6	12	227	238
1778	Unigene7832	1	p1	(A)11	11	3	13
1779	Unigene7836	1	p2	(TA)6	12	163	174
1780	Unigene7838	1	p2	(AG)31	62	601	662
1781	Unigene7840	1	p3	(AAT)5	15	430	444
1782	Unigene7846	1	p1	(A)13	13	140	152
1783	Unigene7848	1	p3	(TCT)6	18	38	55
1784	Unigene7849	1	p1	(T)11	11	1377	1387
1785	Unigene7860	1	p3	(GGA)5	15	767	781
1786	Unigene7865	1	p1	(T)10	10	889	898
1787	Unigene7868	1	p1	(T)11	11	1002	1012
1788	Unigene7876	1	p3	(GAA)6	18	98	115
1789	Unigene7876	2	p3	(GAA)5	15	329	343
1790	Unigene7879	1	p3	(TGA)5	15	618	632
1791	Unigene7888	1	p2	(AT)8	16	1025	1040
1792	Unigene7889	1	p1	(T)10	10	623	632
1793	Unigene7896	1	p3	(GAA)6	18	984	1001
1794	Unigene7913	1	p2	(AT)8	16	325	340
1795	Unigene7916	1	p1	(T)11	11	104	114
1796	Unigene7924	1	p1	(A)21	21	1	21
1797	Unigene7924	2	p1	(A)10	10	797	806
1798	Unigene7924	3	p1	(T)14	14	977	990
1799	Unigene7926	1	p3	(AAT)5	15	305	319
1800	Unigene7928	1	p2	(TC)16	32	559	590
1801	Unigene7932	1	p3	(ATC)5	15	120	134
1802	Unigene7932	2	p2	(CT)7	14	436	449
1803	Unigene7937	1	p3	(AAT)19	57	192	248
1804	Unigene7940	1	c	(T)17atgaaggagctggcgcagcgcccttctatgaggggagggcgtcaacgccctcataaaattta(T)12	91	121	211
1805	Unigene7946	1	p1	(T)11	11	2	12
1806	Unigene7946	2	p1	(A)13	13	129	141
1807	Unigene7948	1	p2	(AG)23	46	124	169
1808	Unigene7949	1	p2	(GA)6	12	79	90
1809	Unigene7954	1	p4	(AAAG)5	20	30	49
1810	Unigene7956	1	p1	(A)10	10	369	378
1811	Unigene7959	1	p2	(TA)7	14	392	405
1812	Unigene7963	1	c	(A)11ctaatatctgtca(T)10	34	113	146
1813	Unigene7966	1	p2	(TA)16	32	39	70
1814	Unigene7966	2	p1	(T)10	10	322	331
1815	Unigene7974	1	p1	(T)13	13	1	13
1816	Unigene7974	2	c	(A)11ta(T)11	24	485	508
1817	Unigene7974	3	p1	(A)13	13	980	992
1818	Unigene7975	1	p2	(TA)7	14	50	63
1819	Unigene7983	1	p1	(A)10	10	64	73
1820	Unigene7983	2	p3	(ATT)6	18	532	549
1821	Unigene7990	1	p2	(TA)11	22	506	527
1822	Unigene7994	1	p1	(T)18	18	621	638
1823	Unigene8007	1	p2	(TA)7	14	923	936
1824	Unigene8008	1	p2	(TG)6	12	34	45
1825	Unigene8014	1	p1	(A)10	10	1513	1522
1826	Unigene8019	1	p1	(T)14	14	447	460
1827	Unigene8021	1	p1	(T)16	16	716	731
1828	Unigene8031	1	p1	(A)19	19	257	275
1829	Unigene8034	1	p1	(A)13	13	254	266
1830	Unigene8037	1	p2	(TA)32	64	554	617
1831	Unigene8044	1	p1	(T)13	13	164	176
1832	Unigene8048	1	p1	(T)10	10	105	114
1833	Unigene8049	1	p2	(TA)6	12	347	358
1834	Unigene8055	1	p1	(T)18	18	267	284
1835	Unigene8060	1	p2	(AT)21	42	1	42
1836	Unigene8067	1	p3	(TCT)6	18	378	395
1837	Unigene8076	1	c	(TC)10tt(TC)7	36	403	438
1838	Unigene8081	1	c	(A)10tgaaaccggccagcgagacccatggtctctttctctctccctcttaatctcctc(CT)6ttgaatcttgatttcagagagttaaaa(AT)6	115	238	352
1839	Unigene8084	1	c	(T)26cattctaccgttttagc(T)11	54	253	306
1840	Unigene8090	1	c	(GAA)7(GAC)5	36	49	84
1841	Unigene8092	1	p1	(A)10	10	1120	1129
1842	Unigene8096	1	p1	(T)10	10	543	552
1843	Unigene8104	1	p1	(A)10	10	1607	1616
1844	Unigene8106	1	p1	(T)12	12	77	88
1845	Unigene8114	1	p1	(A)10	10	1401	1410
1846	Unigene8141	1	c	(GA)6aagagagaacagaaagag(GA)26	82	1724	1805
1847	Unigene8151	1	p1	(T)16	16	98	113
1848	Unigene8151	2	p2	(AT)9	18	225	242
1849	Unigene8152	1	p3	(GCT)5	15	84	98
1850	Unigene8170	1	p1	(T)12	12	531	542
1851	Unigene8173	1	p3	(GAG)5	15	2213	2227
1852	Unigene8182	1	p2	(GA)6	12	14	25
1853	Unigene8185	1	p1	(A)17	17	1337	1353
1854	Unigene8185	2	p2	(AG)6	12	2134	2145
1855	Unigene8187	1	p1	(T)11	11	198	208
1856	Unigene8199	1	p1	(A)21	21	1	21
1857	Unigene8214	1	p1	(T)10	10	61	70
1858	Unigene8214	2	p1	(A)12	12	239	250
1859	Unigene8214	3	p1	(T)15	15	626	640
1860	Unigene8215	1	p3	(GTG)6	18	27	44
1861	Unigene8224	1	p1	(T)13	13	751	763
1862	Unigene8226	1	p1	(T)11	11	1799	1809
1863	Unigene8227	1	p3	(AAG)5	15	577	591
1864	Unigene8227	2	p1	(A)11	11	829	839
1865	Unigene8228	1	p1	(A)13	13	1796	1808
1866	Unigene8228	2	p1	(A)14	14	2039	2052
1867	Unigene8230	1	p1	(A)10	10	213	222
1868	Unigene8232	1	p2	(AG)8	16	330	345
1869	Unigene8235	1	p1	(T)10	10	196	205
1870	Unigene8237	1	p3	(TGA)7	21	2	22
1871	Unigene8238	1	p3	(TCA)11	33	26	58
1872	Unigene8242	1	p1	(A)11	11	1768	1778
1873	Unigene8243	1	p3	(TTC)5	15	471	485
1874	Unigene8246	1	p3	(TAT)6	18	3724	3741
1875	Unigene8253	1	p2	(CT)15	30	155	184
1876	Unigene8257	1	p1	(T)13	13	198	210
1877	Unigene8281	1	p3	(TTA)6	18	139	156
1878	Unigene8281	2	p2	(AG)7	14	942	955
1879	Unigene8289	1	p2	(CT)11	22	1	22
1880	Unigene8297	1	p1	(A)10	10	1311	1320
1881	Unigene8297	2	p2	(GA)21	42	2821	2862
1882	Unigene8299	1	p3	(AAC)6	18	1120	1137
1883	Unigene8303	1	p2	(CT)17	34	389	422
1884	Unigene8303	2	p2	(AT)6	12	567	578
1885	Unigene8304	1	p1	(T)10	10	270	279
1886	Unigene8318	1	p1	(G)11	11	1	11
1887	Unigene8319	1	p1	(T)10	10	9	18
1888	Unigene8324	1	p1	(T)10	10	876	885
1889	Unigene8326	1	p1	(A)17	17	122	138
1890	Unigene8326	2	p2	(CT)18	36	1704	1739
1891	Unigene8330	1	p1	(A)10	10	957	966
1892	Unigene8330	2	p1	(T)10	10	1098	1107
1893	Unigene8332	1	p2	(AT)6	12	77	88
1894	Unigene8333	1	p2	(CT)10	20	1	20
1895	Unigene8333	2	p1	(T)10	10	270	279
1896	Unigene8336	1	p1	(A)10	10	149	158
1897	Unigene8338	1	p3	(AGA)5	15	565	579
1898	Unigene8340	1	p1	(A)12	12	78	89
1899	Unigene8355	1	c	(TG)10ttcatgtacatattatctacaatttaagaatgcaaacctaccttgcatgtgtgtgtc(TG)13	103	160	262
1900	Unigene8357	1	p1	(T)23	23	965	987
1901	Unigene8363	1	p3	(AAG)6	18	166	183
1902	Unigene8367	1	p1	(A)10	10	162	171
1903	Unigene8371	1	p2	(TA)36	72	1965	2036
1904	Unigene8376	1	p1	(A)13	13	1	13
1905	Unigene8386	1	p1	(T)11	11	680	690
1906	Unigene8390	1	c	(AG)6ggccatcgt(GA)6	33	745	777
1907	Unigene8393	1	p2	(AT)6	12	1	12
1908	Unigene8393	2	p2	(TA)8	16	710	725
1909	Unigene8397	1	p3	(GTG)5	15	2679	2693
1910	Unigene8401	1	p2	(AG)8	16	541	556
1911	Unigene8402	1	p1	(A)20	20	286	305
1912	Unigene8412	1	p3	(TGT)7	21	174	194
1913	Unigene8413	1	c	(TC)9aatctttattctctttaaacctc(T)13	54	291	344
1914	Unigene8416	1	p2	(AG)29	58	810	867
1915	Unigene8418	1	p2	(TA)11	22	1	22
1916	Unigene8418	2	p2	(TA)30	60	723	782
1917	Unigene8421	1	p1	(T)10	10	245	254
1918	Unigene8423	1	p1	(T)10	10	2430	2439
1919	Unigene8427	1	p3	(CAT)5	15	2	16
1920	Unigene8427	2	p2	(AT)11	22	536	557
1921	Unigene8432	1	p2	(GA)6	12	236	247
1922	Unigene8439	1	c	(T)10acagttagccgcaattttatcaaaacagaaaat(GA)17	77	227	303
1923	Unigene8441	1	p1	(A)10	10	71	80
1924	Unigene8441	2	p6	(GTTAGG)5	30	2365	2394
1925	Unigene8449	1	p1	(A)10	10	265	274
1926	Unigene8450	1	p1	(A)14	14	1	14
1927	Unigene8459	1	p1	(T)10	10	183	192
1928	Unigene8460	1	p3	(TCT)10	30	25	54
1929	Unigene8463	1	p2	(TC)7	14	140	153
1930	Unigene8465	1	p4	(AAAT)6	24	5	28
1931	Unigene8474	1	p1	(T)12	12	1	12
1932	Unigene8476	1	p1	(A)10	10	1431	1440
1933	Unigene8476	2	p1	(A)10	10	1740	1749
1934	Unigene8478	1	p1	(T)66	66	1819	1884
1935	Unigene8487	1	c	(A)10tcgtttctcatctcttctttcatccttcaactgttctacagtctctcctatttatcgatttatttatttt(TTA)9	107	248	354
1936	Unigene8490	1	p1	(A)12	12	61	72
1937	Unigene8494	1	p3	(CTT)5	15	197	211
1938	Unigene8499	1	p1	(A)11	11	40	50
1939	Unigene8502	1	p1	(T)10	10	401	410
1940	Unigene8503	1	p1	(A)13	13	1286	1298
1941	Unigene8504	1	p1	(T)23	23	250	272
1942	Unigene8509	1	p2	(TC)10	20	97	116
1943	Unigene8526	1	p2	(CA)6	12	1552	1563
1944	Unigene8526	2	p2	(AC)7	14	1843	1856
1945	Unigene8528	1	p1	(A)17	17	335	351
1946	Unigene8530	1	p1	(T)10	10	194	203
1947	Unigene8551	1	p1	(A)10	10	181	190
1948	Unigene8554	1	p3	(TTA)13	39	531	569
1949	Unigene8555	1	p1	(A)10	10	15	24
1950	Unigene8564	1	p1	(A)12	12	3300	3311
1951	Unigene8565	1	c	(A)10gctgttgaagagattagtaaaagggattctctctagtctctaccctaa(ATCC)5	78	108	185
1952	Unigene8565	2	p1	(T)15	15	2840	2854
1953	Unigene8567	1	c	(C)11acccccgacggacagcgttgagtagagagaaaatatatggtgtatttattgcccccctc(T)11	81	1446	1526
1954	Unigene8572	1	p1	(T)12	12	119	130
1955	Unigene8579	1	p3	(AAT)10	30	106	135
1956	Unigene8579	2	p3	(TAA)7	21	295	315
1957	Unigene8580	1	p1	(A)10	10	34	43
1958	Unigene8580	2	p2	(AT)11	22	171	192
1959	Unigene8580	3	p1	(T)10	10	320	329
1960	Unigene8597	1	p1	(T)11	11	2097	2107
1961	Unigene8599	1	p3	(ACC)8	24	951	974
1962	Unigene8602	1	p2	(AT)10	20	884	903
1963	Unigene8621	1	p1	(A)33	33	602	634
1964	Unigene8624	1	p1	(A)11	11	115	125
1965	Unigene8627	1	p1	(A)11	11	86	96
1966	Unigene8636	1	p2	(TC)7	14	91	104
1967	Unigene8639	1	p1	(T)10	10	95	104
1968	Unigene8645	1	p3	(AGA)5	15	107	121
1969	Unigene8646	1	p2	(CA)6	12	19	30
1970	Unigene8646	2	p1	(T)14	14	228	241
1971	Unigene8649	1	p2	(TA)10	20	95	114
1972	Unigene8651	1	p2	(AT)19	38	1	38
1973	Unigene8651	2	p1	(A)16	16	297	312
1974	Unigene8658	1	p1	(A)10	10	1449	1458
1975	Unigene8661	1	p3	(AAG)14	42	135	176
1976	Unigene8661	2	p2	(GA)10	20	620	639
1977	Unigene8669	1	p1	(A)11	11	1071	1081
1978	Unigene8670	1	p1	(A)14	14	595	608
1979	Unigene8673	1	p3	(TCT)5	15	75	89
1980	Unigene8679	1	p2	(TA)6	12	4	15
1981	Unigene8681	1	c	(GA)7a(AG)14	43	2003	2045
1982	Unigene8687	1	p3	(TTC)5	15	60	74
1983	Unigene8715	1	p3	(TAA)5	15	231	245
1984	Unigene8717	1	p2	(CT)12	24	232	255
1985	Unigene8718	1	p1	(A)12	12	376	387
1986	Unigene8721	1	p2	(GA)8	16	225	240
1987	Unigene8721	2	p2	(GA)9	18	390	407
1988	Unigene8730	1	p3	(TTC)5	15	162	176
1989	Unigene8737	1	p1	(A)13	13	39	51
1990	Unigene8744	1	p1	(T)12	12	2	13
1991	Unigene8748	1	p1	(T)14	14	1134	1147
1992	Unigene8752	1	p1	(T)13	13	677	689
1993	Unigene8752	2	p2	(TA)14	28	917	944
1994	Unigene8753	1	p2	(GA)23	46	406	451
1995	Unigene8753	2	p2	(AG)7	14	3256	3269
1996	Unigene8764	1	p1	(T)17	17	320	336
1997	Unigene8769	1	p1	(A)11	11	123	133
1998	Unigene8775	1	c	(A)10cttgtctacacccctgatttcacaggtaaaatatatggttttaccatccaaaaattttcaccttagaccatgattttaatggtctaaatatag(T)11	114	138	251
[truncated: 29,485 more rows]
