# Supplementary material for: Transcriptome Characterization and Identification of Molecular Markers (SNP, SSR, and Indels) in the Medicinal Plant Sarcandra glabra spp
Source: Biomed Res Int. 2021 Jul 7;2021:9990910. doi: 10.1155/2021/9990910 (PMC8282378; doi:10.1155/2021/9990910)
Supplement: Supplementary Materials — Additional Figure 1: the base distribution of sample's reads. The first half is the base content distribution of the first end of the double end sequencing sequence, and the second half is the base content distribution of the other end. Additional Figure 2: simplified annotation information of Gene Ontology classification of identified transcripts for S. glabra. Additional Figure 3: the gene classification on the bases of similarity on cluster of indigenous groups of protein database for S. glabra. Additional Figure 4: the gene classification on the bases of KEGG metabolic pathways for S. glabra. Additional Figure 5: the comparison of S. glabra sequence with the other species, and the results for top 10 species have been presented while rests are classified into other species. Additional Figure 6: the transcriptome sequence evaluation for S. glabra by (A) comparison of evaluation values (E values) and (B) the sequence consistency analysis. Additional Figure 7: expression analysis: (A) The FPKM density map shows the overall gene expression pattern of each sample; (B) the MA plot displays the differentially expressed genes; (C) the expression patterns based on cluster analysis of all the DEGs in the different samples; (D) the correlation between samples based on DEGs. Additional Table 1: expression-based frequency distribution of transcripts extracted from transcriptome data of S. glabra. Additional Table 2: characterization of transcriptome SSR markers in S. glabra. Additional Table 3: characterization of transcriptome SNP markers in S. glabra. Additional Table 4: characterization of transcriptome InDel markers in S. glabra. Additional Table 5: the SSR, SNP, and InDel markers in transcriptome-based unigenes of S. glabra with the respective annotations in GO, KEGG, and COG databases. Additional Table 6: list of sixteen randomly selected and validated SSR markers, their primers, and PCR products. [file 9990910.f1.zip › 9990910.f1/Additional Table 3-SNPs.xlsx]

## Sheet: Sheet1
	Additional Table 3: Characterization of transcriptome SNP markers in S. glabra
	Chromosome	Length	Variants	Variants rate
	Unigene1	261	1	261
	Unigene10	6330	26	243
	Unigene10000	387	1	387
	Unigene100000	664	2	332
	Unigene100001	943	21	44
	Unigene100002	688	12	57
	Unigene100005	384	1	384
	Unigene100006	1551	3	517
	Unigene100008	514	27	19
	Unigene10001	501	4	125
	Unigene100010	249	2	124
	Unigene100011	1115	5	223
	Unigene100016	269	2	134
	Unigene10002	870	12	72
	Unigene100026	394	3	131
	Unigene100029	774	15	51
	Unigene100031	288	6	48
	Unigene100032	847	2	423
	Unigene100034	250	2	125
	Unigene100035	1196	9	132
	Unigene100039	432	1	432
	Unigene100041	2974	13	228
	Unigene100042	333	1	333
	Unigene100043	980	2	490
	Unigene100046	898	4	224
	Unigene100047	652	26	25
	Unigene10005	676	3	225
	Unigene100052	700	3	233
	Unigene100057	546	11	49
	Unigene10006	738	1	738
	Unigene100064	546	1	546
	Unigene100066	477	3	159
	Unigene100067	304	7	43
	Unigene100068	400	3	133
	Unigene100069	1027	31	33
	Unigene100071	1069	23	46
	Unigene100073	1903	25	76
	Unigene100076	391	6	65
	Unigene100079	718	15	47
	Unigene10008	618	4	154
	Unigene100080	1612	93	17
	Unigene100081	528	4	132
	Unigene100083	1531	19	80
	Unigene100085	1231	13	94
	Unigene100090	617	19	32
	Unigene100091	435	3	145
	Unigene100092	1022	19	53
	Unigene100094	544	7	77
	Unigene100098	3123	26	120
	Unigene1001	1404	10	140
	Unigene100100	1174	30	39
	Unigene100101	1068	31	34
	Unigene100103	2587	13	199
	Unigene100107	302	27	11
	Unigene100108	1437	20	71
	Unigene100110	1102	21	52
	Unigene100111	381	7	54
	Unigene100114	312	1	312
	Unigene100115	1175	7	167
	Unigene100118	354	1	354
	Unigene100119	714	3	238
	Unigene100121	689	6	114
	Unigene100122	512	4	128
	Unigene100124	566	4	141
	Unigene100126	437	4	109
	Unigene100128	572	6	95
	Unigene100130	468	1	468
	Unigene100134	1088	14	77
	Unigene100135	4750	18	263
	Unigene100137	458	6	76
	Unigene100138	779	3	259
	Unigene100139	397	1	397
	Unigene100140	361	3	120
	Unigene100141	1036	4	259
	Unigene100143	524	2	262
	Unigene100144	1138	7	162
	Unigene100146	292	1	292
	Unigene100147	724	35	20
	Unigene100149	332	5	66
	Unigene100150	544	3	181
	Unigene100151	1664	21	79
	Unigene100156	679	1	679
	Unigene100158	367	1	367
	Unigene100159	261	4	65
	Unigene10016	503	3	167
	Unigene100164	4551	40	113
	Unigene100167	558	18	31
	Unigene100168	508	13	39
	Unigene100169	256	1	256
	Unigene10017	235	1	235
	Unigene100170	2640	37	71
	Unigene100174	361	1	361
	Unigene100175	484	3	161
	Unigene10018	2318	13	178
	Unigene100180	301	1	301
	Unigene100181	532	15	35
	Unigene100182	414	1	414
	Unigene100183	1555	18	86
	Unigene100186	1059	9	117
	Unigene100187	530	6	88
	Unigene100188	912	11	82
	Unigene100195	1375	40	34
	Unigene100197	715	7	102
	Unigene100198	660	5	132
	Unigene10020	633	20	31
	Unigene100202	1981	14	141
	Unigene100203	225	5	45
	Unigene100207	1547	51	30
	Unigene100208	754	17	44
	Unigene100209	577	25	23
	Unigene100210	454	21	21
	Unigene100211	469	4	117
	Unigene100214	1867	58	32
	Unigene100218	515	5	103
	Unigene100221	2076	41	50
	Unigene100223	466	6	77
	Unigene100224	340	4	85
	Unigene100226	505	8	63
	Unigene100227	419	5	83
	Unigene100231	929	8	116
	Unigene100234	487	23	21
	Unigene100236	955	2	477
	Unigene100237	512	1	512
	Unigene100239	3198	20	159
	Unigene100240	2210	12	184
	Unigene100242	1816	16	113
	Unigene100246	691	18	38
	Unigene100248	277	2	138
	Unigene100254	230	1	230
	Unigene100256	275	3	91
	Unigene100257	654	1	654
	Unigene100258	650	1	650
	Unigene100259	382	3	127
	Unigene100260	609	2	304
	Unigene100261	703	17	41
	Unigene100264	595	3	198
	Unigene100266	845	12	70
	Unigene100271	5656	65	87
	Unigene100272	331	4	82
	Unigene100274	213	1	213
	Unigene100277	323	4	80
	Unigene100278	921	5	184
	Unigene10028	337	1	337
	Unigene100281	2789	26	107
	Unigene100282	356	1	356
	Unigene100284	257	8	32
	Unigene100285	423	10	42
	Unigene100286	646	2	323
	Unigene100287	1685	51	33
	Unigene100288	716	7	102
	Unigene100289	718	8	89
	Unigene100290	663	3	221
	Unigene100292	335	10	33
	Unigene100295	796	1	796
	Unigene100297	506	1	506
	Unigene100298	2157	15	143
	Unigene1003	329	1	329
	Unigene100300	824	9	91
	Unigene100303	787	5	157
	Unigene100306	983	17	57
	Unigene100308	643	2	321
	Unigene100309	414	2	207
	Unigene100310	908	28	32
	Unigene100314	629	16	39
	Unigene100315	419	2	209
	Unigene100316	256	1	256
	Unigene100318	382	4	95
	Unigene10032	1107	8	138
	Unigene100321	1884	13	144
	Unigene100322	1487	12	123
	Unigene100325	2990	19	157
	Unigene100329	275	1	275
	Unigene10033	380	2	190
	Unigene100331	1599	13	123
	Unigene100332	887	27	32
	Unigene100336	236	2	118
	Unigene100337	837	10	83
	Unigene10034	761	8	95
	Unigene100342	1291	47	27
	Unigene100343	406	1	406
	Unigene100346	382	1	382
	Unigene100347	1462	6	243
	Unigene100348	870	4	217
	Unigene100351	2033	22	92
	Unigene100353	336	3	112
	Unigene100356	793	3	264
	Unigene100357	1417	10	141
	Unigene100359	2442	47	51
	Unigene100360	1153	2	576
	Unigene100362	420	2	210
	Unigene100363	279	3	93
	Unigene100364	481	8	60
	Unigene100365	319	2	159
	Unigene100366	374	5	74
	Unigene100367	1129	3	376
	Unigene100368	492	1	492
	Unigene10037	1042	4	260
	Unigene100371	319	1	319
	Unigene100372	272	4	68
	Unigene100373	449	7	64
	Unigene100374	2196	19	115
	Unigene100375	491	6	81
	Unigene100376	422	1	422
	Unigene100378	3452	32	107
	Unigene100379	2228	19	117
	Unigene10038	1704	22	77
	Unigene100380	632	2	316
	Unigene100382	589	4	147
	Unigene100389	396	2	198
	Unigene100391	602	4	150
	Unigene100392	502	1	502
	Unigene100395	2065	10	206
	Unigene100396	876	12	73
	Unigene100399	1245	1	1245
	Unigene1004	345	3	115
	Unigene100405	385	6	64
	Unigene100406	412	9	45
	Unigene100408	1044	21	49
	Unigene100409	587	4	146
	Unigene10041	712	8	89
	Unigene100410	441	5	88
	Unigene100411	2931	21	139
	Unigene100413	645	12	53
	Unigene100416	751	2	375
	Unigene10042	1082	11	98
	Unigene100420	390	1	390
	Unigene100422	889	5	177
	Unigene100423	1204	4	301
	Unigene100425	844	6	140
	Unigene100426	554	7	79
	Unigene100427	1231	6	205
	Unigene100428	1066	16	66
	Unigene100429	2063	8	257
	Unigene100431	950	3	316
	Unigene100432	446	11	40
	Unigene100433	969	11	88
	Unigene100434	1455	13	111
	Unigene100437	4516	3	1505
	Unigene10044	3501	35	100
	Unigene100444	2251	9	250
	Unigene100445	591	2	295
	Unigene100449	1596	41	38
	Unigene100451	1699	12	141
	Unigene100456	998	13	76
	Unigene100457	1025	5	205
	Unigene100460	270	1	270
	Unigene100463	470	5	94
	Unigene100464	1889	8	236
	Unigene100465	904	6	150
	Unigene100466	679	1	679
	Unigene100468	1430	2	715
	Unigene100470	1240	4	310
	Unigene100471	1293	1	1293
	Unigene100473	344	2	172
	Unigene100474	1592	3	530
	Unigene100476	1527	31	49
	Unigene100477	377	1	377
	Unigene100478	1068	56	19
	Unigene100479	1940	15	129
	Unigene100483	591	50	11
	Unigene100484	1298	11	118
	Unigene100486	743	17	43
	Unigene100489	2237	12	186
	Unigene10049	1282	9	142
	Unigene100490	1261	18	70
	Unigene100494	476	1	476
	Unigene1005	1645	16	102
	Unigene100501	740	21	35
	Unigene100504	675	5	135
	Unigene100506	1354	10	135
	Unigene100511	1030	8	128
	Unigene100512	379	2	189
	Unigene100515	2710	18	150
	Unigene100516	4184	64	65
	Unigene100517	264	7	37
	Unigene100519	1691	14	120
	Unigene10052	2361	14	168
	Unigene100520	2834	20	141
	Unigene100523	2145	22	97
	Unigene100525	1834	25	73
	Unigene100527	458	2	229
	Unigene100530	1162	13	89
	Unigene100532	276	2	138
	Unigene100536	650	7	92
	Unigene100538	653	2	326
	Unigene100539	1545	9	171
	Unigene10054	4321	43	100
	Unigene100540	327	1	327
	Unigene100541	532	7	76
	Unigene100542	624	4	156
	Unigene100543	2639	17	155
	Unigene100545	542	26	20
	Unigene100548	309	1	309
	Unigene10055	586	9	65
	Unigene100551	685	3	228
	Unigene100553	4210	31	135
	Unigene100554	222	7	31
	Unigene100555	393	22	17
	Unigene100556	228	3	76
	Unigene100561	1080	19	56
	Unigene100562	215	2	107
	Unigene100563	677	20	33
	Unigene100565	271	8	33
	Unigene100566	315	2	157
	Unigene100569	359	1	359
	Unigene10057	595	1	595
	Unigene100570	2601	7	371
	Unigene100574	1755	18	97
	Unigene100575	725	6	120
	Unigene100577	2415	20	120
	Unigene100578	378	1	378
	Unigene100579	1664	15	110
	Unigene10058	383	4	95
	Unigene100580	360	3	120
	Unigene100583	1615	7	230
	Unigene100584	1539	56	27
	Unigene100585	227	3	75
	Unigene100586	3555	11	323
	Unigene100588	1133	25	45
	Unigene10059	296	9	32
	Unigene100590	1640	59	27
	Unigene100592	3819	120	31
	Unigene100594	323	3	107
	Unigene100596	1514	17	89
	Unigene100599	1130	4	282
	Unigene10060	472	1	472
	Unigene100600	1656	20	82
	Unigene100603	1131	51	22
	Unigene100605	418	1	418
	Unigene100609	2530	17	148
	Unigene10061	751	28	26
	Unigene100611	400	11	36
	Unigene100616	3337	31	107
	Unigene100617	258	1	258
	Unigene10062	367	1	367
	Unigene100622	1442	12	120
	Unigene100625	413	2	206
	Unigene100627	479	32	14
	Unigene100629	443	5	88
	Unigene10063	2018	7	288
	Unigene100630	508	3	169
	Unigene100631	343	1	343
	Unigene100634	359	1	359
	Unigene100636	341	6	56
	Unigene100638	1704	48	35
	Unigene100641	332	1	332
	Unigene100647	936	20	46
	Unigene100649	1895	4	473
	Unigene10065	3183	33	96
	Unigene100650	1291	7	184
	Unigene100651	2132	16	133
	Unigene100652	303	3	101
	Unigene100653	1754	10	175
	Unigene100654	2188	11	198
	Unigene100655	447	5	89
	Unigene100660	1474	14	105
	Unigene100661	318	10	31
	Unigene100662	2449	47	52
	Unigene100663	315	2	157
	Unigene100666	1763	18	97
	Unigene100667	2592	22	117
	Unigene100669	635	1	635
	Unigene100672	1017	26	39
	Unigene100673	1412	14	100
	Unigene100674	1055	41	25
	Unigene100675	280	1	280
	Unigene100677	1579	26	60
	Unigene100678	224	2	112
	Unigene100681	2076	17	122
	Unigene100684	310	2	155
	Unigene100685	864	1	864
	Unigene100686	1120	27	41
	Unigene10069	480	2	240
	Unigene100690	517	29	17
	Unigene100691	432	4	108
	Unigene100692	246	2	123
	Unigene100694	644	12	53
	Unigene1007	617	1	617
	Unigene100701	776	1	776
	Unigene100702	1550	5	310
	Unigene100704	2430	9	270
	Unigene100706	631	3	210
	Unigene100707	669	4	167
	Unigene100710	944	6	157
	Unigene100711	395	1	395
	Unigene100712	2745	28	98
	Unigene100717	616	2	308
	Unigene100718	911	4	227
	Unigene10072	1927	15	128
	Unigene100720	651	13	50
	Unigene100723	661	8	82
	Unigene100725	933	15	62
	Unigene100726	565	1	565
	Unigene100729	629	4	157
	Unigene100730	320	5	64
	Unigene100732	449	1	449
	Unigene100733	2320	4	580
	Unigene100734	216	1	216
	Unigene100739	547	3	182
	Unigene10074	1568	57	27
	Unigene100740	2278	15	151
	Unigene100742	3236	15	215
	Unigene100743	1098	40	27
	Unigene100744	259	3	86
	Unigene100745	2432	26	93
	Unigene100746	575	20	28
	Unigene100748	374	8	46
	Unigene10075	2035	18	113
	Unigene100752	696	6	116
	Unigene100753	996	21	47
	Unigene100755	512	3	170
	Unigene100756	1242	31	40
	Unigene100759	357	2	178
	Unigene10076	955	35	27
	Unigene100762	294	1	294
	Unigene100763	1675	14	119
	Unigene100764	1075	9	119
	Unigene100766	1127	45	25
	Unigene10077	755	9	83
	Unigene100774	506	10	50
	Unigene100779	1372	5	274
	Unigene100780	2008	13	154
	Unigene100781	2381	18	132
	Unigene100782	272	1	272
	Unigene100783	463	1	463
	Unigene100787	2385	43	55
	Unigene100788	246	1	246
	Unigene10079	553	1	553
	Unigene100790	2916	12	243
	Unigene100792	478	13	36
	Unigene100795	443	2	221
	Unigene100796	318	20	15
	Unigene100798	1622	19	85
	Unigene10080	274	1	274
	Unigene100800	478	8	59
	Unigene100804	1257	18	69
	Unigene100805	2414	29	83
	Unigene100806	914	6	152
	Unigene100809	707	5	141
	Unigene100811	435	10	43
	Unigene100814	1071	3	357
	Unigene100815	1883	19	99
	Unigene100818	2089	17	122
	Unigene10082	240	1	240
	Unigene100820	374	2	187
	Unigene100822	668	6	111
	Unigene100824	461	4	115
	Unigene100827	1848	19	97
	Unigene100828	672	7	96
	Unigene100829	684	10	68
	Unigene100830	521	3	173
	Unigene100832	418	2	209
	Unigene100837	1711	8	213
	Unigene100839	1205	20	60
	Unigene10084	332	7	47
	Unigene100840	799	11	72
	Unigene100842	468	1	468
	Unigene100847	491	1	491
	Unigene100848	331	1	331
	Unigene100849	640	5	128
	Unigene100850	869	1	869
	Unigene100851	693	11	63
	Unigene100854	417	1	417
	Unigene100855	1913	8	239
	Unigene100856	556	3	185
	Unigene10086	1255	11	114
	Unigene100860	1043	8	130
	Unigene100861	401	4	100
	Unigene100862	1669	14	119
	Unigene100863	329	9	36
	Unigene100865	249	10	24
	Unigene100866	1004	5	200
	Unigene100867	495	3	165
	Unigene100868	1706	18	94
	Unigene100869	407	1	407
	Unigene10087	284	8	35
	Unigene100872	1116	13	85
	Unigene100873	1542	15	102
	Unigene100875	1281	3	427
	Unigene100877	470	4	117
	Unigene100880	308	4	77
	Unigene100883	620	1	620
	Unigene100884	1084	8	135
	Unigene100885	1122	13	86
	Unigene100890	929	4	232
	Unigene100891	1958	2	979
	Unigene100894	1863	21	88
	Unigene100896	306	2	153
	Unigene100898	797	19	41
	Unigene100899	1194	3	398
	Unigene1009	1067	7	152
	Unigene100900	219	2	109
	Unigene100904	512	1	512
	Unigene100910	731	35	20
	Unigene100913	1925	4	481
	Unigene100914	289	2	144
	Unigene100916	605	3	201
	Unigene100917	764	3	254
	Unigene100919	3599	28	128
	Unigene100923	2713	22	123
	Unigene100926	564	2	282
	Unigene100928	1110	5	222
	Unigene100929	414	1	414
	Unigene100937	507	34	14
	Unigene100938	544	4	136
	Unigene10094	3011	4	752
	Unigene100944	556	2	278
	Unigene100945	605	3	201
	Unigene100947	4859	32	151
	Unigene10095	352	3	117
	Unigene100953	623	2	311
	Unigene100957	377	1	377
	Unigene10096	638	5	127
	Unigene100961	230	4	57
	Unigene100962	402	3	134
	Unigene100964	669	23	29
	Unigene100966	440	1	440
	Unigene100967	1693	12	141
	Unigene100970	520	11	47
	Unigene100971	443	19	23
	Unigene100974	673	3	224
	Unigene100975	798	7	114
	Unigene100976	2280	1	2280
	Unigene100977	236	4	59
	Unigene100978	256	23	11
	Unigene100981	653	4	163
	Unigene100983	792	4	198
	Unigene100986	4412	41	107
	Unigene100987	489	23	21
	Unigene10099	839	2	419
	Unigene100991	255	5	51
	Unigene100993	817	34	24
	Unigene100994	311	3	103
	Unigene101002	438	8	54
	Unigene101007	416	13	32
	Unigene101009	1128	22	51
	Unigene10101	425	8	53
	Unigene101012	460	16	28
	Unigene101013	550	1	550
	Unigene101014	414	4	103
	Unigene101015	356	9	39
	Unigene101017	871	2	435
	Unigene101019	435	16	27
	Unigene101020	348	4	87
	Unigene101021	884	5	176
	Unigene101022	342	2	171
	Unigene101023	2490	8	311
	Unigene101024	272	3	90
	Unigene101026	2527	23	109
	Unigene101028	3350	67	50
	Unigene101029	723	8	90
	Unigene10103	234	4	58
	Unigene101030	483	2	241
	Unigene101031	552	28	19
	Unigene101032	674	3	224
	Unigene101033	557	2	278
	Unigene101035	664	1	664
	Unigene101038	590	1	590
	Unigene101039	956	8	119
	Unigene101040	1098	3	366
	Unigene101042	766	8	95
	Unigene101045	788	6	131
	Unigene10105	1344	14	96
	Unigene101051	2091	47	44
	Unigene101052	434	5	86
	Unigene101056	324	2	162
	Unigene101059	539	5	107
	Unigene101060	297	1	297
	Unigene101061	871	32	27
	Unigene101064	309	2	154
	Unigene101066	575	1	575
	Unigene101068	628	2	314
	Unigene101069	413	1	413
	Unigene10107	2290	34	67
	Unigene101070	1235	15	82
	Unigene101071	3118	16	194
	Unigene101072	357	1	357
	Unigene101073	2054	36	57
	Unigene101074	4231	26	162
	Unigene101076	298	1	298
	Unigene101079	518	7	74
	Unigene101080	3809	34	112
	Unigene101083	1084	11	98
	Unigene101086	2219	8	277
	Unigene101087	2270	11	206
	Unigene10109	592	29	20
	Unigene101091	510	13	39
	Unigene101092	610	8	76
	Unigene101094	678	4	169
	Unigene101096	418	1	418
	Unigene10110	293	8	36
	Unigene101101	1170	2	585
	Unigene101102	585	10	58
	Unigene101103	758	11	68
	Unigene101104	386	30	12
	Unigene101108	588	18	32
	Unigene101115	451	11	41
	Unigene101116	419	5	83
	Unigene101118	969	5	193
	Unigene101119	1796	9	199
	Unigene10112	503	1	503
	Unigene101120	527	2	263
	Unigene101121	454	8	56
	Unigene101123	805	6	134
	Unigene101124	4446	13	342
	Unigene101126	382	2	191
	Unigene101129	301	1	301
	Unigene101133	1430	12	119
	Unigene101134	3084	1	3084
	Unigene101137	3100	32	96
	Unigene101140	2713	11	246
	Unigene101141	993	5	198
	Unigene101142	1084	27	40
	Unigene101143	777	12	64
	Unigene101146	1629	12	135
	Unigene101150	754	6	125
	Unigene101151	1357	7	193
	Unigene101153	494	11	44
	Unigene101157	775	14	55
	Unigene101161	2014	32	62
	Unigene101163	1725	9	191
	Unigene101165	3566	28	127
	Unigene101168	501	3	167
	Unigene10117	294	3	98
	Unigene101170	430	4	107
	Unigene101171	467	6	77
	Unigene101172	491	2	245
	Unigene101174	732	7	104
	Unigene101176	223	1	223
	Unigene101178	311	2	155
	Unigene101179	1082	17	63
	Unigene101180	1139	54	21
	Unigene101181	773	15	51
	Unigene101183	563	3	187
	Unigene101184	583	7	83
	Unigene101185	1090	12	90
	Unigene101186	649	2	324
	Unigene101187	1238	31	39
	Unigene101188	1444	16	90
	Unigene101190	1107	4	276
	Unigene101193	691	19	36
	Unigene101194	1099	37	29
	Unigene101196	3143	28	112
	Unigene101199	339	1	339
	Unigene1012	414	4	103
	Unigene10120	324	1	324
	Unigene101204	658	1	658
	Unigene101205	2767	28	98
	Unigene101208	844	6	140
	Unigene101213	428	1	428
	Unigene101215	474	17	27
	Unigene101218	412	1	412
	Unigene101220	388	3	129
	Unigene101221	204	1	204
	Unigene101226	555	27	20
	Unigene101229	589	13	45
	Unigene10123	748	4	187
	Unigene101232	454	1	454
	Unigene101233	463	14	33
	Unigene101236	517	2	258
	Unigene101237	780	10	78
	Unigene101239	831	8	103
	Unigene101240	379	4	94
	Unigene101242	997	5	199
	Unigene101245	448	9	49
	Unigene101246	857	13	65
	Unigene101248	496	15	33
	Unigene101249	299	8	37
	Unigene10125	2711	18	150
	Unigene101252	468	1	468
	Unigene101253	2854	24	118
	Unigene101254	477	2	238
	Unigene101255	508	2	254
	Unigene101256	443	12	36
	Unigene101258	410	1	410
	Unigene10126	1047	11	95
	Unigene101262	674	10	67
	Unigene101263	447	7	63
	Unigene101264	883	2	441
	Unigene101265	565	6	94
	Unigene101271	215	1	215
	Unigene101272	1562	14	111
	Unigene101276	1162	9	129
	Unigene101277	761	3	253
	Unigene10128	1606	24	66
	Unigene101280	623	5	124
	Unigene101281	310	1	310
	Unigene101282	609	10	60
	Unigene101283	706	36	19
	Unigene101286	1975	10	197
	Unigene101287	325	1	325
	Unigene10129	370	1	370
	Unigene101293	479	7	68
	Unigene101294	274	1	274
	Unigene1013	879	33	26
	Unigene101300	2778	28	99
	Unigene101302	1056	15	70
	Unigene101304	310	2	155
	Unigene101308	927	8	115
	Unigene10131	1114	7	159
	Unigene101310	333	1	333
	Unigene101311	297	1	297
	Unigene101313	1179	3	393
	Unigene101316	2342	33	70
	Unigene101317	918	4	229
	Unigene101319	1994	19	104
	Unigene10132	1690	51	33
	Unigene101320	1670	39	42
	Unigene101326	408	2	204
	Unigene101327	546	4	136
	Unigene101328	543	3	181
	Unigene101329	1507	27	55
	Unigene101330	1496	10	149
	Unigene101334	1496	22	68
	Unigene101338	272	1	272
	Unigene101339	1368	9	152
	Unigene101341	833	11	75
	Unigene101343	1381	14	98
	Unigene101348	1230	4	307
	Unigene10135	1620	27	60
	Unigene101351	279	3	93
	Unigene101356	503	2	251
	Unigene101358	1711	18	95
	Unigene101359	822	14	58
	Unigene101364	511	2	255
	Unigene101365	505	6	84
	Unigene101367	1088	6	181
	Unigene10137	303	1	303
	Unigene101373	1147	6	191
	Unigene101374	846	7	120
	Unigene101375	2161	21	102
	Unigene101382	405	5	81
	Unigene101387	1416	25	56
	Unigene101388	697	4	174
	Unigene10139	1286	20	64
	Unigene101390	662	9	73
	Unigene101395	569	7	81
	Unigene101397	292	1	292
	Unigene101398	908	7	129
	Unigene1014	1138	18	63
	Unigene101401	522	1	522
	Unigene101404	456	4	114
	Unigene101406	519	6	86
	Unigene101407	890	1	890
	Unigene101410	3102	36	86
	Unigene101411	674	2	337
	Unigene101413	592	2	296
	Unigene101414	1748	12	145
	Unigene101415	421	7	60
	Unigene101416	2798	31	90
	Unigene101419	792	25	31
	Unigene101420	605	5	121
	Unigene101421	961	12	80
	Unigene101423	365	3	121
	Unigene101425	609	5	121
	Unigene101427	357	8	44
	Unigene101428	343	3	114
	Unigene101429	451	1	451
	Unigene10143	4451	45	98
	Unigene101430	1244	10	124
	Unigene101433	503	3	167
	Unigene101435	1746	4	436
	Unigene101436	365	2	182
	Unigene101438	1075	18	59
	Unigene101440	1133	9	125
	Unigene101441	1498	21	71
	Unigene101445	3298	31	106
	Unigene101448	1600	17	94
	Unigene101449	691	1	691
	Unigene10145	314	3	104
	Unigene101452	2226	18	123
	Unigene101454	499	1	499
	Unigene101459	308	4	77
	Unigene101460	917	4	229
	Unigene101463	575	10	57
	Unigene101464	392	2	196
	Unigene101468	287	6	47
	Unigene101470	1254	19	66
	Unigene101472	472	3	157
	Unigene101473	229	1	229
	Unigene101474	279	1	279
	Unigene101475	721	1	721
	Unigene101476	396	5	79
	Unigene101478	267	6	44
	Unigene101480	271	1	271
	Unigene101485	399	4	99
	Unigene101486	3397	10	339
	Unigene101487	422	2	211
	Unigene101491	1502	5	300
	Unigene101492	326	9	36
	Unigene101493	492	1	492
	Unigene101494	514	3	171
	Unigene101495	639	10	63
	Unigene101497	369	1	369
	Unigene101498	272	1	272
	Unigene1015	257	4	64
	Unigene101501	1147	6	191
	Unigene101503	1067	5	213
	Unigene10151	815	6	135
	Unigene101510	452	8	56
	Unigene101512	642	3	214
	Unigene101513	2435	16	152
	Unigene101515	450	7	64
	Unigene101517	1777	12	148
	Unigene101518	1014	5	202
	Unigene101519	472	5	94
	Unigene10152	779	1	779
	Unigene101523	327	2	163
	Unigene101524	435	5	87
	Unigene101525	1004	15	66
	Unigene101527	1624	1	1624
	Unigene101528	204	1	204
	Unigene101531	1554	2	777
	Unigene101535	452	5	90
	Unigene101537	851	9	94
	Unigene101538	783	12	65
	Unigene101539	503	4	125
	Unigene101540	2085	2	1042
	Unigene101541	608	6	101
	Unigene101545	3256	33	98
	Unigene101546	780	10	78
	Unigene101548	508	1	508
	Unigene101549	3743	21	178
	Unigene101550	1921	26	73
	Unigene101554	1299	7	185
	Unigene101555	1874	21	89
	Unigene101556	615	2	307
	Unigene101557	651	10	65
	Unigene101558	1703	6	283
	Unigene101560	504	8	63
	Unigene101561	1042	3	347
	Unigene101562	261	10	26
	Unigene101563	485	6	80
	Unigene101565	360	4	90
	Unigene101566	1821	12	151
	Unigene101568	681	4	170
	Unigene10157	1477	9	164
	Unigene101574	824	6	137
	Unigene101579	2567	27	95
	Unigene10158	2854	12	237
	Unigene101582	1285	19	67
	Unigene101583	1168	19	61
	Unigene101585	303	5	60
	Unigene101586	1908	1	1908
	Unigene101587	611	4	152
	Unigene101589	1379	12	114
	Unigene101590	1244	8	155
	Unigene101592	488	11	44
	Unigene101593	664	12	55
	Unigene101594	774	3	258
	Unigene101596	396	6	66
	Unigene101601	1097	4	274
	Unigene101602	5145	61	84
	Unigene101604	442	5	88
	Unigene101607	1482	57	26
	Unigene10161	1333	19	70
	Unigene101612	363	7	51
	Unigene101615	400	3	133
	Unigene101616	293	9	32
	Unigene101617	732	3	244
	Unigene101618	1068	7	152
	Unigene10162	254	1	254
	Unigene101620	1187	63	18
	Unigene101621	1597	40	39
	Unigene101623	1514	12	126
	Unigene101624	1147	12	95
	Unigene101625	1088	39	27
	Unigene101626	1092	7	156
	Unigene101627	3209	14	229
	Unigene101629	392	5	78
	Unigene10163	732	1	732
	Unigene101634	1340	16	83
	Unigene101636	415	1	415
	Unigene101637	288	4	72
	Unigene101639	4358	26	167
	Unigene101642	386	2	193
	Unigene101647	1428	12	119
	Unigene101652	436	3	145
	Unigene101658	605	21	28
	Unigene10166	263	4	65
	Unigene101660	1134	15	75
	Unigene101662	1125	5	225
	Unigene101663	716	3	238
	Unigene101666	1906	20	95
	Unigene101669	588	8	73
	Unigene101675	482	3	160
	Unigene101676	562	15	37
	Unigene101678	561	19	29
	Unigene10168	263	2	131
	Unigene101680	320	2	160
	Unigene101681	555	1	555
	Unigene101682	584	9	64
	Unigene101683	999	4	249
	Unigene101684	297	9	33
	Unigene101685	2307	19	121
	Unigene101686	910	4	227
	Unigene101689	2857	57	50
	Unigene101692	326	6	54
	Unigene101694	466	2	233
	Unigene101699	607	4	151
	Unigene101703	270	1	270
	Unigene101705	289	10	28
	Unigene101707	405	1	405
	Unigene101710	335	1	335
	Unigene101712	392	1	392
	Unigene101714	476	4	119
	Unigene101715	2087	18	115
	Unigene101716	1486	10	148
	Unigene101717	280	1	280
	Unigene101718	591	2	295
	Unigene101719	325	37	8
	Unigene10172	232	7	33
	Unigene101722	525	3	175
	Unigene101723	1193	10	119
	Unigene101725	535	2	267
	Unigene101728	1041	5	208
	Unigene101729	841	6	140
	Unigene101730	1188	19	62
	Unigene101732	678	1	678
	Unigene101734	438	4	109
	Unigene101736	812	6	135
	Unigene101738	1771	29	61
	Unigene101742	908	3	302
	Unigene101746	720	6	120
	Unigene10175	248	1	248
	Unigene101751	453	7	64
	Unigene101752	237	2	118
	Unigene101754	1065	7	152
	Unigene101755	346	9	38
	Unigene101756	638	11	58
	Unigene10176	923	24	38
	Unigene101761	1404	28	50
	Unigene101764	959	2	479
	Unigene101767	268	3	89
	Unigene101773	1741	10	174
	Unigene101775	364	11	33
	Unigene101779	964	2	482
	Unigene101783	503	1	503
	Unigene101785	843	2	421
	Unigene101787	656	3	218
	Unigene101789	846	10	84
	Unigene10179	320	2	160
	Unigene101790	327	5	65
	Unigene101792	836	2	418
	Unigene101793	2459	4	614
	Unigene101794	975	45	21
	Unigene101795	489	7	69
	Unigene101799	498	13	38
	Unigene10180	486	4	121
	Unigene101800	268	1	268
	Unigene101803	711	4	177
	Unigene101804	367	9	40
	Unigene101805	975	8	121
	Unigene10181	1836	46	39
	Unigene101811	5363	45	119
	Unigene101814	2377	10	237
	Unigene101815	482	5	96
	Unigene101816	1039	4	259
	Unigene101817	320	1	320
	Unigene101819	548	1	548
	Unigene101820	302	1	302
	Unigene101822	629	5	125
	Unigene101823	391	2	195
	Unigene101826	389	7	55
	Unigene101827	405	1	405
	Unigene101831	241	1	241
	Unigene101832	1138	58	19
	Unigene101835	452	1	452
	Unigene101838	3839	30	127
	Unigene101839	1775	8	221
	Unigene10184	1478	37	39
	Unigene101840	3185	19	167
	Unigene101842	1560	14	111
	Unigene101843	515	5	103
	Unigene101844	476	6	79
	Unigene101845	1737	23	75
	Unigene101847	502	9	55
	Unigene10185	734	1	734
	Unigene101852	728	9	80
	Unigene101853	625	1	625
	Unigene101854	824	6	137
	Unigene101855	543	2	271
	Unigene101856	1206	5	241
	Unigene101857	600	5	120
	Unigene101858	300	4	75
	Unigene101861	582	6	97
	Unigene101862	395	15	26
	Unigene101863	2510	13	193
	Unigene101864	506	4	126
	Unigene101865	254	1	254
	Unigene101867	1352	38	35
	Unigene101868	2058	21	98
	Unigene10187	754	6	125
	Unigene101870	380	6	63
	Unigene101871	967	7	138
	Unigene101873	1163	11	105
	Unigene101875	849	1	849
	Unigene101876	385	4	96
	Unigene101878	371	1	371
	Unigene101879	489	3	163
	Unigene10188	3307	15	220
	Unigene101880	1991	24	82
	Unigene101882	422	5	84
	Unigene101884	226	10	22
	Unigene101886	744	4	186
	Unigene101887	432	7	61
	Unigene101888	600	7	85
	Unigene10189	794	3	264
	Unigene101891	2683	33	81
	Unigene101892	914	8	114
	Unigene101893	1000	1	1000
	Unigene101897	1825	30	60
	Unigene101898	498	9	55
	Unigene101899	505	8	63
	Unigene101901	542	5	108
	Unigene101902	566	14	40
	Unigene101903	497	2	248
	Unigene101904	372	3	124
	Unigene101908	328	11	29
	Unigene101909	322	4	80
	Unigene101912	2284	8	285
	Unigene101914	844	4	211
	Unigene101916	409	1	409
	Unigene101917	958	32	29
	Unigene101918	471	1	471
	Unigene101924	669	3	223
	Unigene101925	326	2	163
	Unigene101928	612	7	87
	Unigene10193	3986	23	173
	Unigene101932	329	3	109
	Unigene101933	1506	10	150
	Unigene101934	291	1	291
	Unigene101935	298	1	298
	Unigene101937	2996	38	78
	Unigene10194	452	1	452
	Unigene101941	1074	14	76
	Unigene101942	1161	43	27
	Unigene101944	1117	19	58
	Unigene101945	254	1	254
	Unigene101951	1423	6	237
	Unigene101953	1246	26	47
	Unigene101956	575	4	143
	Unigene101960	579	13	44
	Unigene101961	497	1	497
	Unigene101964	301	3	100
	Unigene101966	2645	29	91
	Unigene10197	557	1	557
	Unigene101975	596	5	119
	Unigene101976	556	27	20
	Unigene101977	317	8	39
	Unigene101978	843	5	168
	Unigene10198	414	4	103
	Unigene101981	1418	30	47
	Unigene101984	3408	5	681
	Unigene101985	5925	34	174
	Unigene101989	360	22	16
	Unigene10199	3928	48	81
	Unigene101990	708	5	141
	Unigene101992	251	3	83
	Unigene101993	240	4	60
	Unigene101994	746	5	149
	Unigene101995	913	18	50
	Unigene101997	1422	6	237
	Unigene101998	2297	19	120
	Unigene102	2476	19	130
	Unigene1020	625	1	625
	Unigene10200	934	2	467
	Unigene102000	558	8	69
	Unigene102001	761	6	126
	Unigene102002	2536	11	230
	Unigene102003	325	1	325
	Unigene102004	694	4	173
	Unigene102007	677	3	225
	Unigene102008	481	4	120
	Unigene10201	531	7	75
	Unigene102016	329	5	65
	Unigene102017	336	2	168
	Unigene102020	272	2	136
	Unigene102021	465	3	155
	Unigene102022	716	3	238
	Unigene102023	2841	20	142
	Unigene102024	581	18	32
	Unigene102025	277	6	46
	Unigene102026	531	10	53
	Unigene102030	2019	13	155
	Unigene102031	879	21	41
	Unigene102032	1878	21	89
	Unigene102036	2209	19	116
	Unigene102038	1675	21	79
	Unigene102041	1631	17	95
	Unigene102042	4214	38	110
	Unigene102043	3421	53	64
	Unigene102044	290	1	290
	Unigene102045	584	3	194
	Unigene102046	788	4	197
	Unigene102049	861	12	71
	Unigene102055	2046	18	113
	Unigene102057	299	1	299
	Unigene102064	1746	22	79
	Unigene102065	419	3	139
	Unigene102066	630	2	315
	Unigene102067	477	2	238
	Unigene102068	512	1	512
	Unigene102069	456	5	91
	Unigene102070	977	2	488
	Unigene102071	1624	8	203
	Unigene102072	1014	2	507
	Unigene102073	1913	14	136
	Unigene102074	1138	4	284
	Unigene102076	254	1	254
	Unigene102080	2119	27	78
	Unigene102082	579	6	96
	Unigene102088	707	13	54
	Unigene102090	800	4	200
	Unigene102091	1051	8	131
	Unigene102092	842	4	210
	Unigene102095	269	6	44
	Unigene102098	641	2	320
	Unigene102101	828	1	828
	Unigene102109	303	1	303
	Unigene102111	998	25	39
	Unigene102113	273	3	91
	Unigene102115	1260	7	180
	Unigene102117	396	16	24
	Unigene102118	968	2	484
	Unigene102119	1175	17	69
	Unigene10212	423	10	42
	Unigene102122	5860	63	93
	Unigene102123	604	5	120
	Unigene102124	257	2	128
	Unigene102127	328	1	328
	Unigene102131	683	17	40
	Unigene102133	305	2	152
	Unigene102136	592	2	296
	Unigene102142	1310	34	38
	Unigene102143	394	5	78
	Unigene102145	1257	15	83
	Unigene102147	216	1	216
	Unigene102149	415	1	415
	Unigene102150	661	3	220
	Unigene102158	2647	19	139
	Unigene10216	479	1	479
	Unigene102162	818	2	409
	Unigene102164	713	22	32
	Unigene102165	1730	23	75
	Unigene102166	508	5	101
	Unigene102173	401	15	26
	Unigene102175	332	1	332
	Unigene102177	482	4	120
	Unigene102181	431	3	143
	Unigene102182	808	2	404
	Unigene102184	363	1	363
	Unigene102186	2090	11	190
	Unigene102187	1079	6	179
	Unigene102193	606	1	606
	Unigene102195	1705	18	94
	Unigene102197	1776	19	93
	Unigene1022	378	5	75
	Unigene10220	2579	32	80
	Unigene102201	647	1	647
	Unigene102203	413	31	13
	Unigene102204	628	4	157
	Unigene102205	776	2	388
	Unigene102206	781	24	32
	Unigene102208	459	3	153
	Unigene10221	1005	14	71
	Unigene102211	398	2	199
	Unigene102212	860	21	40
	Unigene102214	321	1	321
	Unigene102215	1450	13	111
	Unigene102217	993	26	38
	Unigene102220	519	3	173
	Unigene102222	222	1	222
	Unigene102223	439	6	73
	Unigene102225	393	2	196
	Unigene102227	443	28	15
	Unigene102235	1228	6	204
	Unigene102236	556	11	50
	Unigene102238	2667	45	59
	Unigene102240	2098	11	190
	Unigene102243	533	3	177
	Unigene102245	508	10	50
	Unigene102246	736	10	73
	Unigene10225	261	1	261
	Unigene102252	379	1	379
	Unigene102254	2262	11	205
	Unigene102255	540	4	135
	Unigene102257	1259	12	104
	Unigene102258	223	5	44
	Unigene102264	2972	23	129
	Unigene102265	850	2	425
	Unigene102266	1645	10	164
	Unigene102268	645	2	322
	Unigene102269	882	4	220
	Unigene102270	1481	8	185
	Unigene102273	436	2	218
	Unigene102274	1571	18	87
	Unigene102277	284	2	142
	Unigene102279	719	3	239
	Unigene10228	1296	7	185
	Unigene102287	613	5	122
	Unigene102289	413	12	34
	Unigene102290	226	1	226
	Unigene102293	415	6	69
	Unigene102296	790	8	98
	Unigene102298	2573	14	183
	Unigene1023	488	17	28
	Unigene10230	599	2	299
	Unigene102302	1728	13	132
	Unigene102304	1530	19	80
	Unigene102306	1180	17	69
	Unigene102308	785	11	71
	Unigene102309	973	5	194
	Unigene10231	1198	17	70
	Unigene102311	337	1	337
	Unigene102314	256	1	256
	Unigene10232	1608	18	89
	Unigene102320	429	2	214
	Unigene102323	590	7	84
	Unigene102325	678	14	48
	Unigene102327	787	6	131
	Unigene102329	3489	33	105
	Unigene102337	566	2	283
	Unigene102341	946	5	189
	Unigene102343	532	1	532
	Unigene102347	464	1	464
	Unigene102350	630	2	315
	Unigene102355	961	8	120
	Unigene102356	435	2	217
	Unigene102358	682	55	12
	Unigene10236	339	4	84
	Unigene102360	803	3	267
	Unigene102361	847	4	211
	Unigene102362	488	1	488
	Unigene102363	234	3	78
	Unigene102364	1456	14	104
	Unigene102367	392	1	392
	Unigene102368	1116	26	42
	Unigene102370	790	6	131
	Unigene102374	435	25	17
	Unigene102375	267	3	89
	Unigene102377	2221	29	76
	Unigene102379	1425	21	67
	Unigene10238	2443	25	97
	Unigene102384	1246	3	415
	Unigene102386	339	1	339
	Unigene102391	679	3	226
	Unigene102393	395	4	98
	Unigene102398	692	6	115
	Unigene102399	442	13	34
	Unigene10240	1495	19	78
	Unigene102400	635	4	158
	Unigene102401	1241	9	137
	Unigene102403	362	1	362
	Unigene102404	666	4	166
	Unigene102406	413	2	206
	Unigene102410	915	4	228
	Unigene102411	395	2	197
	Unigene102414	687	10	68
	Unigene102415	727	19	38
	Unigene102418	1460	3	486
	Unigene102420	1644	11	149
	Unigene102421	450	2	225
	Unigene102422	209	2	104
	Unigene102429	952	4	238
	Unigene102431	656	7	93
	Unigene102433	491	8	61
	Unigene102435	284	6	47
	Unigene102436	731	4	182
	Unigene102437	1373	13	105
	Unigene102438	1871	14	133
	Unigene102439	623	1	623
	Unigene102441	1467	17	86
	Unigene102442	658	15	43
	Unigene102443	2089	23	90
	Unigene102448	350	18	19
	Unigene10245	459	7	65
	Unigene102451	965	17	56
	Unigene102452	585	1	585
	Unigene102453	353	1	353
	Unigene102454	2132	7	304
	Unigene102456	613	9	68
	Unigene102458	490	4	122
	Unigene102459	999	7	142
	Unigene10246	3382	22	153
	Unigene102460	411	4	102
	Unigene102461	387	8	48
	Unigene102462	2225	16	139
	Unigene102464	1230	8	153
	Unigene102465	279	1	279
	Unigene102467	1024	2	512
	Unigene10247	1864	30	62
	Unigene102473	801	9	89
	Unigene102474	1022	12	85
	Unigene102475	617	2	308
	Unigene102478	575	2	287
	Unigene102479	2115	13	162
	Unigene10248	345	1	345
	Unigene102480	4558	33	138
	Unigene102481	830	19	43
	Unigene102482	285	1	285
	Unigene102486	1867	4	466
	Unigene102487	374	2	187
	Unigene10249	393	4	98
	Unigene102490	324	11	29
	Unigene102491	696	8	87
	Unigene102497	1790	3	596
	Unigene102501	470	4	117
	Unigene102502	214	4	53
	Unigene102504	2642	11	240
	Unigene102505	4599	51	90
	Unigene102509	1533	17	90
	Unigene10251	743	21	35
	Unigene102513	1042	13	80
	Unigene102517	395	4	98
	Unigene102518	1269	13	97
	Unigene102519	508	17	29
	Unigene102520	1184	10	118
	Unigene102521	331	8	41
	Unigene102524	1073	9	119
	Unigene102525	372	1	372
	Unigene102527	1967	11	178
	Unigene102530	612	2	306
	Unigene102531	1146	14	81
	Unigene102532	758	6	126
	Unigene102533	815	13	62
	Unigene102536	403	1	403
	Unigene102537	2146	18	119
	Unigene102542	478	1	478
	Unigene102545	1260	10	126
	Unigene102548	472	1	472
	Unigene102549	287	5	57
	Unigene10255	3167	30	105
	Unigene102553	3057	40	76
	Unigene102554	458	3	152
	Unigene102555	337	1	337
	Unigene102556	1116	25	44
	Unigene102559	421	1	421
	Unigene102561	626	46	13
	Unigene102562	935	3	311
	Unigene102569	352	7	50
	Unigene10257	2882	24	120
	Unigene102571	293	1	293
	Unigene102574	609	3	203
	Unigene102575	647	6	107
	Unigene102576	475	1	475
	Unigene102577	1091	7	155
	Unigene102579	1412	14	100
	Unigene102584	604	3	201
	Unigene102585	441	13	33
	Unigene102587	1323	10	132
	Unigene102592	827	31	26
	Unigene102596	609	2	304
	Unigene102597	771	3	257
	Unigene1026	354	6	59
	Unigene10260	213	1	213
	Unigene102603	795	10	79
	Unigene102606	544	5	108
	Unigene102608	1362	3	454
	Unigene102609	699	3	233
	Unigene102612	1212	16	75
	Unigene102614	1792	36	49
	Unigene102616	311	1	311
	Unigene102618	895	19	47
	Unigene102619	522	2	261
	Unigene102622	335	5	67
	Unigene102624	995	8	124
	Unigene102628	317	5	63
	Unigene102629	353	1	353
	Unigene10263	376	1	376
	Unigene102631	422	7	60
	Unigene102635	987	5	197
	Unigene102637	242	2	121
	Unigene102638	615	4	153
	Unigene102639	318	6	53
	Unigene10264	328	1	328
	Unigene102640	568	2	284
	Unigene102642	2266	28	80
	Unigene102643	477	4	119
	Unigene102646	382	3	127
	Unigene102647	1757	28	62
	Unigene102649	1289	29	44
	Unigene102650	603	5	120
	Unigene102652	423	3	141
	Unigene102656	4544	33	137
	Unigene102658	1469	9	163
	Unigene102659	642	1	642
	Unigene102661	852	10	85
	Unigene102663	690	5	138
	Unigene102667	676	42	16
	Unigene102669	1137	10	113
	Unigene102670	400	23	17
	Unigene102673	1077	8	134
	Unigene102677	397	4	99
	Unigene102678	719	67	10
	Unigene102679	497	7	71
	Unigene102680	248	3	82
	Unigene102681	308	7	44
	Unigene102682	2757	18	153
	Unigene102686	1615	12	134
	Unigene102687	646	4	161
	Unigene102692	325	2	162
	Unigene102693	280	2	140
	Unigene102694	418	2	209
	Unigene102696	749	1	749
	Unigene102698	718	10	71
	Unigene102702	449	2	224
	Unigene102703	583	4	145
	Unigene102705	231	10	23
	Unigene102706	422	4	105
	Unigene102708	1005	10	100
	Unigene10271	319	1	319
	Unigene102711	854	17	50
	Unigene102715	463	21	22
	Unigene102716	447	5	89
	Unigene102718	1471	15	98
	Unigene102722	421	4	105
	Unigene102723	953	8	119
	Unigene102725	442	1	442
	Unigene102726	481	1	481
	Unigene102727	3246	30	108
	Unigene102729	433	1	433
	Unigene10273	932	3	310
	Unigene102732	1206	7	172
	Unigene102733	3511	23	152
	Unigene102736	1645	6	274
	Unigene10274	201	2	100
	Unigene102741	395	21	18
	Unigene102742	776	8	97
	Unigene102743	413	1	413
	Unigene102745	2545	27	94
	Unigene102746	423	4	105
	Unigene102748	527	4	131
	Unigene102749	2684	17	157
	Unigene102750	2009	11	182
	Unigene102753	532	3	177
	Unigene102754	3386	18	188
	Unigene102756	448	11	40
	Unigene102758	795	21	37
	Unigene102759	627	5	125
	Unigene102760	2305	18	128
	Unigene102762	302	1	302
	Unigene102763	259	4	64
	Unigene102765	394	1	394
	Unigene102767	336	4	84
	Unigene102769	761	14	54
	Unigene10277	819	1	819
	Unigene102770	2116	11	192
	Unigene102771	414	1	414
	Unigene102778	1444	16	90
	Unigene102780	376	8	47
	Unigene102781	3034	20	151
	Unigene102783	2292	19	120
	Unigene102784	1585	19	83
	Unigene102785	349	1	349
	Unigene102788	1356	10	135
	Unigene10279	1433	17	84
	Unigene102791	1319	9	146
	Unigene102794	1916	14	136
	Unigene1028	468	1	468
	Unigene10280	1734	9	192
	Unigene102801	1280	48	26
	Unigene102803	495	4	123
	Unigene102804	562	10	56
	Unigene102806	272	3	90
	Unigene102809	1786	19	94
	Unigene102815	421	2	210
	Unigene102816	2226	13	171
	Unigene102817	1762	39	45
	Unigene102818	2241	17	131
	Unigene10282	202	7	28
	Unigene102821	696	32	21
	Unigene102823	656	4	164
	Unigene10283	841	8	105
	Unigene102831	2691	19	141
	Unigene102832	567	1	567
	Unigene102833	2820	32	88
	Unigene102834	528	4	132
	Unigene102838	432	7	61
	Unigene102839	331	10	33
	Unigene10284	1258	4	314
	Unigene102840	1565	10	156
	Unigene102843	498	9	55
	Unigene102844	2158	4	539
	Unigene102846	3001	21	142
	Unigene102849	314	1	314
	Unigene102852	2715	10	271
	Unigene102854	698	2	349
	Unigene102861	1740	10	174
	Unigene102867	1367	14	97
	Unigene102868	541	19	28
	Unigene102869	2169	17	127
	Unigene102871	3498	40	87
	Unigene102879	1353	8	169
	Unigene10288	828	13	63
	Unigene102880	537	5	107
	Unigene102883	2223	15	148
	Unigene102885	348	8	43
	Unigene102886	582	3	194
	Unigene102889	2269	17	133
	Unigene102890	330	3	110
	Unigene102892	305	1	305
	Unigene102894	4185	21	199
	Unigene102896	768	3	256
	Unigene102900	283	3	94
	Unigene102901	1377	31	44
	Unigene102903	419	2	209
	Unigene102909	4062	27	150
	Unigene102910	614	2	307
	Unigene102916	828	38	21
	Unigene102918	525	9	58
	Unigene102921	4341	40	108
	Unigene102924	646	7	92
	Unigene102926	1403	12	116
	Unigene102927	1777	15	118
	Unigene102928	380	1	380
	Unigene102931	519	11	47
	Unigene102933	529	28	18
	Unigene102934	506	3	168
	Unigene102935	1232	14	88
	Unigene102938	1049	9	116
	Unigene102939	1056	28	37
	Unigene102942	512	3	170
	Unigene102943	416	1	416
	Unigene102944	690	15	46
	Unigene102948	611	4	152
	Unigene102949	366	6	61
	Unigene10295	4948	34	145
	Unigene102954	268	1	268
	Unigene102957	1072	13	82
	Unigene102960	557	7	79
	Unigene102963	722	5	144
	Unigene102966	1621	13	124
	Unigene10297	1327	11	120
	Unigene102970	542	10	54
	Unigene102972	2212	16	138
	Unigene102974	806	2	403
	Unigene102977	679	1	679
	Unigene102978	2371	11	215
	Unigene10298	1202	10	120
	Unigene102981	420	1	420
	Unigene102983	628	21	29
	Unigene102984	221	9	24
	Unigene102985	714	13	54
	Unigene102989	970	1	970
	Unigene102990	712	1	712
	Unigene102991	458	7	65
	Unigene102996	454	25	18
	Unigene102999	1050	5	210
	Unigene1030	896	23	38
	Unigene103000	626	9	69
	Unigene103001	1394	12	116
	Unigene103003	498	6	83
	Unigene10301	322	3	107
	Unigene103010	515	2	257
	Unigene103014	298	8	37
	Unigene103015	895	30	29
	Unigene103017	1137	13	87
	Unigene10302	1651	19	86
	Unigene103022	1472	7	210
	Unigene103026	943	9	104
	Unigene103028	330	1	330
	Unigene103031	478	1	478
	Unigene103034	1043	6	173
	Unigene103039	369	4	92
	Unigene103042	2868	23	124
	Unigene103045	1008	8	126
	Unigene103047	409	1	409
	Unigene103051	228	1	228
	Unigene103052	2113	4	528
	Unigene103054	559	7	79
	Unigene10306	270	2	135
	Unigene103065	614	5	122
	Unigene103066	274	1	274
	Unigene103068	1283	5	256
	Unigene103071	3954	27	146
	Unigene103072	1473	48	30
	Unigene103075	2052	31	66
	Unigene103077	282	5	56
	Unigene103078	558	1	558
	Unigene10308	796	11	72
	Unigene103081	414	4	103
	Unigene103083	432	9	48
	Unigene103084	1118	14	79
	Unigene103085	766	1	766
	Unigene103086	1455	12	121
	Unigene103087	2675	16	167
	Unigene103091	520	2	260
	Unigene103093	3705	123	30
	Unigene103095	2037	5	407
	Unigene103098	2235	15	149
	Unigene1031	444	9	49
	Unigene10310	394	18	21
	Unigene103100	557	2	278
	Unigene103103	4996	65	76
	Unigene103105	1008	20	50
	Unigene103108	307	1	307
	Unigene103111	244	3	81
	Unigene103112	711	1	711
	Unigene103114	807	4	201
	Unigene103117	846	4	211
	Unigene103119	4031	39	103
	Unigene103122	1652	50	33
	Unigene103125	1831	20	91
	Unigene103126	443	27	16
	Unigene103127	365	3	121
	Unigene103129	268	8	33
	Unigene10313	605	1	605
	Unigene103131	562	21	26
	Unigene103132	1330	18	73
	Unigene103134	454	1	454
	Unigene103137	420	1	420
	Unigene103140	655	3	218
	Unigene103141	561	3	187
	Unigene103143	416	6	69
	Unigene103145	404	1	404
	Unigene103147	697	11	63
	Unigene103148	968	43	22
	Unigene103149	598	2	299
	Unigene103151	269	5	53
	Unigene103152	408	2	204
	Unigene103153	1970	119	16
	Unigene103155	230	5	46
	Unigene103159	364	1	364
	Unigene103161	427	4	106
	Unigene103166	660	9	73
	Unigene103167	1070	12	89
	Unigene103169	855	7	122
	Unigene103170	1058	24	44
	Unigene103174	1315	7	187
	Unigene103176	690	7	98
	Unigene103177	729	12	60
	Unigene10318	380	5	76
	Unigene103181	1037	7	148
	Unigene103182	1293	2	646
	Unigene103184	481	4	120
	Unigene103185	931	12	77
	Unigene103187	1158	31	37
	Unigene103188	314	2	157
	Unigene103189	960	9	106
	Unigene10319	329	1	329
	Unigene103191	242	5	48
	Unigene103192	3002	17	176
	Unigene103196	844	2	422
	Unigene103197	257	5	51
	Unigene103198	2425	25	97
	Unigene103199	308	1	308
	Unigene1032	717	12	59
	Unigene10320	704	4	176
	Unigene103200	690	17	40
	Unigene103203	274	1	274
	Unigene103205	1400	13	107
	Unigene103207	839	8	104
	Unigene103209	1318	46	28
	Unigene10321	642	8	80
	Unigene103210	372	1	372
	Unigene10322	229	1	229
	Unigene103220	1172	19	61
	Unigene103225	360	11	32
	Unigene103226	419	10	41
	Unigene103227	458	1	458
	Unigene103229	227	1	227
	Unigene103231	1682	23	73
	Unigene103233	333	2	166
	Unigene103234	3185	21	151
	Unigene103239	465	6	77
	Unigene103240	556	1	556
	Unigene103246	1059	11	96
	Unigene103247	353	1	353
	Unigene103249	335	1	335
	Unigene103250	2651	36	73
	Unigene103252	601	1	601
	Unigene103253	552	2	276
	Unigene103256	495	1	495
	Unigene10326	1145	42	27
	Unigene103266	2152	19	113
	Unigene103267	338	2	169
	Unigene103268	919	3	306
	Unigene103269	307	3	102
	Unigene10327	274	3	91
	Unigene103270	1129	3	376
	Unigene103271	383	5	76
	Unigene103273	377	3	125
	Unigene103275	501	3	167
	Unigene103279	909	17	53
	Unigene103282	1176	3	392
	Unigene103287	1802	16	112
	Unigene103289	751	4	187
	Unigene103291	336	1	336
	Unigene103293	543	12	45
	Unigene103294	386	4	96
	Unigene103296	1319	5	263
	Unigene103298	574	6	95
	Unigene103299	1190	10	119
	Unigene103301	1347	3	449
	Unigene103304	683	1	683
	Unigene103306	633	7	90
	Unigene103307	1588	11	144
	Unigene103308	2469	25	98
	Unigene103318	365	9	40
	Unigene103319	2283	18	126
	Unigene103320	3607	20	180
	Unigene103321	397	4	99
	Unigene103322	896	2	448
	Unigene103323	3219	23	139
	Unigene103325	338	1	338
	Unigene103330	801	1	801
	Unigene103331	3028	28	108
	Unigene103332	354	3	118
	Unigene103335	2287	24	95
	Unigene103336	877	1	877
	Unigene103338	238	1	238
	Unigene103339	681	3	227
	Unigene10334	1815	27	67
	Unigene103341	511	7	73
	Unigene103345	1244	2	622
	Unigene103347	480	5	96
	Unigene103350	465	1	465
	Unigene103351	1752	17	103
	Unigene103354	1774	10	177
	Unigene103355	1334	1	1334
	Unigene103356	484	2	242
	Unigene103359	415	4	103
	Unigene10336	1629	11	148
	Unigene103363	654	1	654
	Unigene103364	1037	3	345
	Unigene103365	711	10	71
	Unigene103366	1230	10	123
	Unigene10337	475	9	52
	Unigene103370	314	1	314
	Unigene103371	808	3	269
	Unigene103375	559	40	13
	Unigene103377	896	47	19
	Unigene103379	257	2	128
	Unigene103384	780	4	195
	Unigene103386	850	21	40
	Unigene103387	2168	13	166
	Unigene103390	602	4	150
	Unigene103395	320	2	160
	Unigene1034	417	5	83
	Unigene103404	1054	19	55
	Unigene103406	2569	17	151
	Unigene103407	541	1	541
	Unigene10341	606	11	55
	Unigene103410	714	1	714
	Unigene103411	1780	13	136
	Unigene103413	3099	18	172
	Unigene103421	764	3	254
	Unigene103424	1123	8	140
	Unigene103427	1781	12	148
	Unigene103428	422	13	32
	Unigene103429	428	22	19
	Unigene10343	1302	4	325
	Unigene103433	520	3	173
	Unigene103434	740	3	246
	Unigene103437	1181	1	1181
	Unigene103438	825	20	41
	Unigene103439	253	1	253
	Unigene103441	477	2	238
	Unigene103443	374	8	46
	Unigene103446	734	6	122
	Unigene103448	1501	6	250
	Unigene103449	398	1	398
	Unigene103450	1847	45	41
	Unigene103452	787	3	262
	Unigene103453	904	9	100
	Unigene103456	1479	18	82
	Unigene103457	652	5	130
	Unigene103459	404	8	50
	Unigene10346	551	25	22
	Unigene103461	1437	9	159
	Unigene103462	401	11	36
	Unigene103465	1109	13	85
	Unigene103466	774	9	86
	Unigene103472	455	2	227
	Unigene103475	4125	53	77
	Unigene103479	810	3	270
	Unigene103480	2212	18	122
	Unigene103481	431	17	25
	Unigene103482	233	1	233
	Unigene103484	533	1	533
	Unigene103485	315	3	105
	Unigene103486	2903	28	103
	Unigene103488	3833	30	127
	Unigene103492	617	34	18
	Unigene103494	597	5	119
	Unigene103495	300	1	300
	Unigene103496	898	4	224
	Unigene103498	1933	32	60
	Unigene10350	1025	18	56
	Unigene103501	800	7	114
	Unigene103505	493	2	246
	Unigene103509	1321	17	77
	Unigene10351	234	3	78
	Unigene103512	1262	3	420
	Unigene103513	348	1	348
	Unigene103514	792	17	46
	Unigene103516	1636	19	86
	Unigene103517	1807	34	53
	Unigene103519	299	2	149
	Unigene103522	308	5	61
	Unigene103525	1719	12	143
	Unigene103529	416	3	138
	Unigene103530	242	3	80
	Unigene103531	303	5	60
	Unigene103533	615	1	615
	Unigene103534	318	9	35
	Unigene103535	590	14	42
	Unigene103536	546	5	109
	Unigene103540	4547	33	137
	Unigene103542	1033	7	147
	Unigene103545	1722	19	90
	Unigene103546	380	4	95
	Unigene103548	482	9	53
	Unigene103549	1734	15	115
	Unigene103554	385	1	385
	Unigene103556	5549	43	129
	Unigene103565	983	4	245
	Unigene103566	312	2	156
	Unigene103568	266	1	266
	Unigene10357	825	10	82
	Unigene103571	360	1	360
	Unigene103574	1633	14	116
	Unigene103575	425	1	425
	Unigene103576	451	1	451
	Unigene103577	3886	21	185
	Unigene103578	349	1	349
	Unigene103579	1153	8	144
	Unigene103580	4316	34	126
	Unigene103581	690	11	62
	Unigene103583	1613	8	201
	Unigene103585	1932	17	113
	Unigene103588	482	3	160
	Unigene103593	285	7	40
	Unigene103594	669	1	669
	Unigene103596	275	1	275
	Unigene103597	355	1	355
	Unigene103598	201	1	201
	Unigene103599	334	2	167
	Unigene1036	293	2	146
	Unigene10360	526	2	263
	Unigene103601	1936	20	96
	Unigene103603	1793	14	128
	Unigene103605	1163	19	61
	Unigene103606	340	1	340
	Unigene103609	685	16	42
	Unigene103610	488	9	54
	Unigene103611	296	1	296
	Unigene103612	468	5	93
	Unigene103613	4029	27	149
	Unigene103616	450	8	56
	Unigene103618	1899	22	86
	Unigene10362	763	5	152
	Unigene103624	1970	28	70
	Unigene103626	357	3	119
	Unigene103629	897	1	897
	Unigene10363	797	5	159
	Unigene103632	248	3	82
	Unigene103634	3046	28	108
	Unigene103635	1005	12	83
	Unigene103636	1013	55	18
	Unigene103638	1898	22	86
	Unigene103640	266	1	266
	Unigene103642	482	3	160
	Unigene103643	357	1	357
	Unigene103645	1849	25	73
	Unigene103646	1106	3	368
	Unigene103652	926	38	24
	Unigene103656	687	15	45
	Unigene103657	988	19	52
	Unigene10366	1351	11	122
	Unigene103660	368	2	184
	Unigene103662	363	3	121
	Unigene103664	900	57	15
	Unigene103665	392	2	196
	Unigene103667	2458	17	144
	Unigene10367	746	14	53
	Unigene103672	781	4	195
	Unigene103673	914	2	457
	Unigene103674	210	8	26
	Unigene103675	643	2	321
	Unigene103679	503	7	71
	Unigene103682	2502	17	147
	Unigene103685	1980	36	55
	Unigene10369	1995	17	117
	Unigene103692	3859	27	142
	Unigene103693	758	5	151
	Unigene103695	1912	15	127
	Unigene103697	215	3	71
	Unigene10370	527	2	263
	Unigene103704	338	3	112
	Unigene103705	583	3	194
	Unigene10371	1363	9	151
	Unigene103710	339	6	56
	Unigene103712	1069	22	48
	Unigene103714	1514	19	79
	Unigene103717	1211	19	63
	Unigene103718	2487	23	108
	Unigene103719	864	6	144
	Unigene103720	804	16	50
	Unigene103724	702	13	54
	Unigene103725	401	1	401
	Unigene103726	556	9	61
	Unigene103727	472	4	118
	Unigene103729	1290	8	161
	Unigene10373	1956	35	55
	Unigene103730	3051	26	117
	Unigene103732	1122	12	93
	Unigene103734	675	13	51
	Unigene103736	618	3	206
	Unigene103737	740	1	740
	Unigene103739	2461	16	153
	Unigene10374	892	8	111
	Unigene103742	760	1	760
	Unigene103744	471	4	117
	Unigene10375	811	6	135
	Unigene103750	354	1	354
	Unigene103751	471	4	117
	Unigene103752	306	13	23
	Unigene103753	286	1	286
	Unigene103754	297	5	59
	Unigene103755	846	19	44
	Unigene103756	2252	16	140
	Unigene103757	1513	7	216
	Unigene103758	1754	2	877
	Unigene103762	391	1	391
	Unigene103764	468	4	117
	Unigene103765	357	1	357
	Unigene103770	750	5	150
	Unigene103772	960	4	240
	Unigene103773	3058	24	127
	Unigene103776	1553	21	73
	Unigene103778	1221	12	101
	Unigene10378	439	4	109
	Unigene103781	603	7	86
	Unigene103782	503	2	251
	Unigene103783	778	9	86
	Unigene10379	2531	19	133
	Unigene103790	601	7	85
	Unigene103792	617	5	123
	Unigene103794	371	2	185
	Unigene103795	373	35	10
	Unigene103799	767	1	767
	Unigene103800	337	1	337
	Unigene103802	688	2	344
	Unigene103803	442	2	221
	Unigene103804	1859	28	66
	Unigene103808	505	3	168
	Unigene103809	609	5	121
	Unigene103810	291	2	145
	Unigene103811	1662	5	332
	Unigene103813	2113	7	301
	Unigene103814	406	1	406
	Unigene103815	377	18	20
	Unigene103816	235	3	78
	Unigene10382	1889	58	32
	Unigene103821	282	1	282
	Unigene103822	2907	19	153
	Unigene103829	283	1	283
	Unigene10383	398	3	132
	Unigene103830	857	6	142
	Unigene103832	1332	15	88
	Unigene103834	426	2	213
	Unigene103838	486	4	121
	Unigene103839	1180	11	107
	Unigene103840	3578	36	99
	Unigene103841	530	7	75
	Unigene103844	333	1	333
	Unigene103849	1180	5	236
	Unigene103851	399	9	44
	Unigene103852	1775	20	88
	Unigene103855	1391	5	278
	Unigene103856	808	1	808
	Unigene103857	2035	18	113
	Unigene103858	370	1	370
	Unigene103859	420	1	420
	Unigene10386	459	1	459
	Unigene103860	308	1	308
	Unigene103863	2306	12	192
	Unigene103864	1624	11	147
	Unigene103865	332	1	332
	Unigene103866	1958	11	178
	Unigene103867	804	4	201
	Unigene10387	627	5	125
	Unigene103870	1639	14	117
	Unigene103872	445	27	16
	Unigene103879	1507	3	502
	Unigene10388	321	1	321
	Unigene103880	789	3	263
	Unigene103882	302	2	151
	Unigene103883	2727	15	181
	Unigene103884	4175	33	126
	Unigene103886	1665	16	104
	Unigene103888	425	2	212
	Unigene103889	811	2	405
	Unigene103890	412	2	206
	Unigene103893	452	1	452
	Unigene103895	258	1	258
[truncated: 63,542 more rows]
