# Supplementary material for: Transcriptome Characterization and Identification of Molecular Markers (SNP, SSR, and Indels) in the Medicinal Plant Sarcandra glabra spp
Source: Biomed Res Int. 2021 Jul 7;2021:9990910. doi: 10.1155/2021/9990910 (PMC8282378; doi:10.1155/2021/9990910)
Supplement: Supplementary Materials — Additional Figure 1: the base distribution of sample's reads. The first half is the base content distribution of the first end of the double end sequencing sequence, and the second half is the base content distribution of the other end. Additional Figure 2: simplified annotation information of Gene Ontology classification of identified transcripts for S. glabra. Additional Figure 3: the gene classification on the bases of similarity on cluster of indigenous groups of protein database for S. glabra. Additional Figure 4: the gene classification on the bases of KEGG metabolic pathways for S. glabra. Additional Figure 5: the comparison of S. glabra sequence with the other species, and the results for top 10 species have been presented while rests are classified into other species. Additional Figure 6: the transcriptome sequence evaluation for S. glabra by (A) comparison of evaluation values (E values) and (B) the sequence consistency analysis. Additional Figure 7: expression analysis: (A) The FPKM density map shows the overall gene expression pattern of each sample; (B) the MA plot displays the differentially expressed genes; (C) the expression patterns based on cluster analysis of all the DEGs in the different samples; (D) the correlation between samples based on DEGs. Additional Table 1: expression-based frequency distribution of transcripts extracted from transcriptome data of S. glabra. Additional Table 2: characterization of transcriptome SSR markers in S. glabra. Additional Table 3: characterization of transcriptome SNP markers in S. glabra. Additional Table 4: characterization of transcriptome InDel markers in S. glabra. Additional Table 5: the SSR, SNP, and InDel markers in transcriptome-based unigenes of S. glabra with the respective annotations in GO, KEGG, and COG databases. Additional Table 6: list of sixteen randomly selected and validated SSR markers, their primers, and PCR products. [file 9990910.f1.zip › 9990910.f1/Additional Table 4-InDels.xlsx]

## Sheet: Sheet1
	Additional Table 4: Characterization of transcriptome InDel markers in S. glabra
	Chromosome	Length	Variants	Variants rate
	Unigene10	6330	1	6330
	Unigene100000	664	1	664
	Unigene100005	384	1	384
	Unigene100011	1115	6	185
	Unigene10002	870	1	870
	Unigene100035	1196	2	598
	Unigene100047	652	1	652
	Unigene100071	1069	4	267
	Unigene100073	1903	1	1903
	Unigene100079	718	2	359
	Unigene100080	1612	4	403
	Unigene100083	1531	2	765
	Unigene100092	1022	1	1022
	Unigene100098	3123	4	780
	Unigene1001	1404	3	468
	Unigene100100	1174	1	1174
	Unigene100103	2587	1	2587
	Unigene100107	302	1	302
	Unigene100108	1437	2	718
	Unigene100110	1102	3	367
	Unigene100122	512	1	512
	Unigene100126	437	2	218
	Unigene100128	572	2	286
	Unigene100135	4750	3	1583
	Unigene100138	779	1	779
	Unigene100147	724	4	181
	Unigene100151	1664	6	277
	Unigene10016	503	1	503
	Unigene100164	4551	12	379
	Unigene100170	2640	1	2640
	Unigene100175	484	2	242
	Unigene100183	1555	3	518
	Unigene100186	1059	1	1059
	Unigene100187	530	2	265
	Unigene100188	912	2	456
	Unigene100195	1375	3	458
	Unigene100208	754	1	754
	Unigene100214	1867	2	933
	Unigene100221	2076	9	230
	Unigene100224	340	1	340
	Unigene100239	3198	8	399
	Unigene100261	703	2	351
	Unigene100266	845	1	845
	Unigene100271	5656	1	5656
	Unigene100278	921	1	921
	Unigene100281	2789	3	929
	Unigene100287	1685	3	561
	Unigene100288	716	2	358
	Unigene100298	2157	2	1078
	Unigene100306	983	2	491
	Unigene100314	629	2	314
	Unigene100318	382	4	95
	Unigene10032	1107	4	276
	Unigene100321	1884	3	628
	Unigene100325	2990	2	1495
	Unigene100347	1462	2	731
	Unigene100351	2033	1	2033
	Unigene100359	2442	3	814
	Unigene100374	2196	2	1098
	Unigene100379	2228	6	371
	Unigene10038	1704	2	852
	Unigene100395	2065	4	516
	Unigene100396	876	1	876
	Unigene100408	1044	2	522
	Unigene100411	2931	1	2931
	Unigene100416	751	2	375
	Unigene100425	844	1	844
	Unigene100426	554	1	554
	Unigene100427	1231	1	1231
	Unigene100428	1066	1	1066
	Unigene100433	969	2	484
	Unigene100437	4516	1	4516
	Unigene10044	3501	2	1750
	Unigene100444	2251	1	2251
	Unigene100451	1699	4	424
	Unigene100464	1889	1	1889
	Unigene100476	1527	1	1527
	Unigene100479	1940	1	1940
	Unigene100484	1298	1	1298
	Unigene100489	2237	10	223
	Unigene10049	1282	3	427
	Unigene100490	1261	8	157
	Unigene100497	321	1	321
	Unigene1005	1645	4	411
	Unigene100506	1354	4	338
	Unigene100515	2710	4	677
	Unigene100516	4184	1	4184
	Unigene100520	2834	2	1417
	Unigene100523	2145	6	357
	Unigene100525	1834	3	611
	Unigene100538	653	3	217
	Unigene10054	4321	10	432
	Unigene100543	2639	1	2639
	Unigene100553	4210	2	2105
	Unigene100563	677	4	169
	Unigene100571	810	1	810
	Unigene100574	1755	4	438
	Unigene100577	2415	2	1207
	Unigene100586	3555	4	888
	Unigene100592	3819	9	424
	Unigene10060	472	1	472
	Unigene100600	1656	1	1656
	Unigene100603	1131	1	1131
	Unigene100609	2530	2	1265
	Unigene10061	751	3	250
	Unigene10063	2018	2	1009
	Unigene10065	3183	4	795
	Unigene100651	2132	1	2132
	Unigene100653	1754	2	877
	Unigene100654	2188	2	1094
	Unigene100661	318	4	79
	Unigene100662	2449	7	349
	Unigene100667	2592	2	1296
	Unigene100673	1412	3	470
	Unigene100674	1055	1	1055
	Unigene100677	1579	2	789
	Unigene100681	2076	1	2076
	Unigene100702	1550	1	1550
	Unigene100717	616	1	616
	Unigene100720	651	1	651
	Unigene100732	449	1	449
	Unigene100742	3236	1	3236
	Unigene100743	1098	4	274
	Unigene100745	2432	2	1216
	Unigene10075	2035	2	1017
	Unigene100753	996	1	996
	Unigene100764	1075	2	537
	Unigene100766	1127	1	1127
	Unigene10077	755	1	755
	Unigene100780	2008	1	2008
	Unigene100796	318	1	318
	Unigene100804	1257	1	1257
	Unigene100805	2414	1	2414
	Unigene100815	1883	2	941
	Unigene100818	2089	1	2089
	Unigene100839	1205	1	1205
	Unigene10086	1255	1	1255
	Unigene100862	1669	2	834
	Unigene100865	249	1	249
	Unigene100868	1706	2	853
	Unigene100872	1116	1	1116
	Unigene100873	1542	2	771
	Unigene100884	1084	1	1084
	Unigene100885	1122	2	561
	Unigene100890	929	1	929
	Unigene100891	1958	3	652
	Unigene100894	1863	1	1863
	Unigene100898	797	1	797
	Unigene1009	1067	1	1067
	Unigene100919	3599	6	599
	Unigene100923	2713	10	271
	Unigene100937	507	2	253
	Unigene100944	556	1	556
	Unigene100947	4859	2	2429
	Unigene10096	638	3	212
	Unigene100967	1693	1	1693
	Unigene100983	792	1	792
	Unigene100986	4412	5	882
	Unigene100993	817	3	272
	Unigene101009	1128	1	1128
	Unigene101023	2490	1	2490
	Unigene101026	2527	1	2527
	Unigene101028	3350	2	1675
	Unigene101042	766	1	766
	Unigene10105	1344	2	672
	Unigene10107	2290	4	572
	Unigene101070	1235	4	308
	Unigene101071	3118	1	3118
	Unigene101073	2054	6	342
	Unigene101074	4231	5	846
	Unigene101080	3809	2	1904
	Unigene101087	2270	3	756
	Unigene101091	510	4	127
	Unigene101103	758	1	758
	Unigene101119	1796	1	1796
	Unigene101124	4446	3	1482
	Unigene101134	3084	1	3084
	Unigene101137	3100	4	775
	Unigene101142	1084	1	1084
	Unigene101143	777	1	777
	Unigene101146	1629	3	543
	Unigene101157	775	1	775
	Unigene101161	2014	1	2014
	Unigene101165	3566	1	3566
	Unigene101170	430	2	215
	Unigene101180	1139	3	379
	Unigene101183	563	1	563
	Unigene101187	1238	1	1238
	Unigene101188	1444	2	722
	Unigene101194	1099	3	366
	Unigene101196	3143	4	785
	Unigene1012	414	2	207
	Unigene101205	2767	2	1383
	Unigene101246	857	2	428
	Unigene10125	2711	2	1355
	Unigene101253	2854	1	2854
	Unigene10126	1047	3	349
	Unigene101262	674	1	674
	Unigene101276	1162	2	581
	Unigene10128	1606	1	1606
	Unigene101280	623	1	623
	Unigene101283	706	7	100
	Unigene101286	1975	1	1975
	Unigene101302	1056	1	1056
	Unigene101316	2342	7	334
	Unigene101320	1670	1	1670
	Unigene101324	437	1	437
	Unigene101330	1496	5	299
	Unigene101339	1368	4	342
	Unigene101340	449	1	449
	Unigene101343	1381	1	1381
	Unigene101348	1230	1	1230
	Unigene10135	1620	3	540
	Unigene101359	822	2	411
	Unigene101375	2161	1	2161
	Unigene101382	405	1	405
	Unigene101387	1416	3	472
	Unigene101398	908	1	908
	Unigene101410	3102	6	517
	Unigene101414	1748	1	1748
	Unigene101416	2798	3	932
	Unigene101421	961	1	961
	Unigene101425	609	4	152
	Unigene10143	4451	3	1483
	Unigene101436	365	1	365
	Unigene101440	1133	1	1133
	Unigene101441	1498	2	749
	Unigene101445	3298	5	659
	Unigene101448	1600	2	800
	Unigene101449	691	1	691
	Unigene101452	2226	7	318
	Unigene101460	917	1	917
	Unigene101470	1254	1	1254
	Unigene101475	721	1	721
	Unigene101491	1502	1	1502
	Unigene101503	1067	3	355
	Unigene101537	851	3	283
	Unigene101545	3256	1	3256
	Unigene101546	780	1	780
	Unigene101549	3743	1	3743
	Unigene101550	1921	1	1921
	Unigene101557	651	2	325
	Unigene101558	1703	2	851
	Unigene101561	1042	1	1042
	Unigene101566	1821	2	910
	Unigene101579	2567	2	1283
	Unigene10158	2854	1	2854
	Unigene101582	1285	2	642
	Unigene101586	1908	1	1908
	Unigene101589	1379	3	459
	Unigene101602	5145	6	857
	Unigene101607	1482	2	741
	Unigene101617	732	1	732
	Unigene101618	1068	3	356
	Unigene101620	1187	2	593
	Unigene101621	1597	2	798
	Unigene101623	1514	3	504
	Unigene101624	1147	1	1147
	Unigene101625	1088	2	544
	Unigene101627	3209	3	1069
	Unigene101639	4358	2	2179
	Unigene101647	1428	1	1428
	Unigene101658	605	3	201
	Unigene101660	1134	1	1134
	Unigene101662	1125	2	562
	Unigene101675	482	2	241
	Unigene101676	562	1	562
	Unigene101684	297	4	74
	Unigene101685	2307	3	769
	Unigene101689	2857	2	1428
	Unigene101715	2087	1	2087
	Unigene101723	1193	1	1193
	Unigene101738	1771	4	442
	Unigene101756	638	1	638
	Unigene101761	1404	1	1404
	Unigene101775	364	4	91
	Unigene101789	846	1	846
	Unigene10179	320	1	320
	Unigene101794	975	3	325
	Unigene101799	498	1	498
	Unigene10180	486	2	243
	Unigene101805	975	1	975
	Unigene10181	1836	5	367
	Unigene101811	5363	1	5363
	Unigene101814	2377	1	2377
	Unigene101832	1138	4	284
	Unigene101838	3839	1	3839
	Unigene101839	1775	1	1775
	Unigene101840	3185	2	1592
	Unigene101842	1560	3	520
	Unigene101845	1737	3	579
	Unigene101863	2510	3	836
	Unigene101870	380	1	380
	Unigene101871	967	1	967
	Unigene101880	1991	1	1991
	Unigene101887	432	2	216
	Unigene101888	600	2	300
	Unigene101891	2683	2	1341
	Unigene101892	914	1	914
	Unigene101899	505	1	505
	Unigene101902	566	1	566
	Unigene101912	2284	1	2284
	Unigene101917	958	2	479
	Unigene101928	612	5	122
	Unigene10193	3986	1	3986
	Unigene101937	2996	2	1498
	Unigene101941	1074	2	537
	Unigene101942	1161	3	387
	Unigene101956	575	1	575
	Unigene101966	2645	4	661
	Unigene101975	596	1	596
	Unigene101984	3408	4	852
	Unigene101985	5925	1	5925
	Unigene10199	3928	3	1309
	Unigene101995	913	1	913
	Unigene101998	2297	3	765
	Unigene102002	2536	7	362
	Unigene102004	694	2	347
	Unigene102023	2841	1	2841
	Unigene102024	581	1	581
	Unigene102026	531	2	265
	Unigene102030	2019	1	2019
	Unigene102042	4214	3	1404
	Unigene102043	3421	1	3421
	Unigene102046	788	1	788
	Unigene102070	977	1	977
	Unigene102071	1624	3	541
	Unigene102080	2119	8	264
	Unigene102090	800	1	800
	Unigene102111	998	2	499
	Unigene102115	1260	1	1260
	Unigene102117	396	1	396
	Unigene102119	1175	1	1175
	Unigene102123	604	4	151
	Unigene102142	1310	5	262
	Unigene102145	1257	1	1257
	Unigene102150	661	1	661
	Unigene102164	713	2	356
	Unigene102165	1730	1	1730
	Unigene102166	508	1	508
	Unigene102187	1079	1	1079
	Unigene102197	1776	1	1776
	Unigene102203	413	1	413
	Unigene102208	459	2	229
	Unigene102215	1450	1	1450
	Unigene102238	2667	9	296
	Unigene102246	736	2	368
	Unigene102257	1259	4	314
	Unigene102264	2972	6	495
	Unigene102266	1645	2	822
	Unigene102274	1571	1	1571
	Unigene102289	413	1	413
	Unigene102293	415	1	415
	Unigene102298	2573	2	1286
	Unigene102302	1728	2	864
	Unigene102308	785	2	392
	Unigene102309	973	2	486
	Unigene10232	1608	5	321
	Unigene102325	678	2	339
	Unigene102329	3489	2	1744
	Unigene102341	946	2	473
	Unigene102343	532	1	532
	Unigene102362	488	2	244
	Unigene102375	267	1	267
	Unigene102377	2221	2	1110
	Unigene102379	1425	2	712
	Unigene102398	692	1	692
	Unigene102401	1241	1	1241
	Unigene102414	687	1	687
	Unigene102415	727	4	181
	Unigene102437	1373	2	686
	Unigene102441	1467	1	1467
	Unigene102443	2089	1	2089
	Unigene102454	2132	1	2132
	Unigene102458	490	2	245
	Unigene10246	3382	4	845
	Unigene102462	2225	2	1112
	Unigene10247	1864	2	932
	Unigene102480	4558	1	4558
	Unigene102504	2642	5	528
	Unigene102509	1533	1	1533
	Unigene102513	1042	1	1042
	Unigene102518	1269	2	634
	Unigene102519	508	2	254
	Unigene102524	1073	1	1073
	Unigene102531	1146	1	1146
	Unigene102532	758	5	151
	Unigene102533	815	1	815
	Unigene102545	1260	2	630
	Unigene102553	3057	4	764
	Unigene102556	1116	2	558
	Unigene102561	626	3	208
	Unigene102576	475	3	158
	Unigene102587	1323	1	1323
	Unigene102606	544	1	544
	Unigene102614	1792	2	896
	Unigene102618	895	2	447
	Unigene102635	987	1	987
	Unigene102639	318	1	318
	Unigene102642	2266	1	2266
	Unigene102647	1757	2	878
	Unigene102649	1289	4	322
	Unigene102655	454	1	454
	Unigene102656	4544	3	1514
	Unigene102661	852	1	852
	Unigene102667	676	1	676
	Unigene102670	400	4	100
	Unigene102698	718	1	718
	Unigene102703	583	1	583
	Unigene102715	463	1	463
	Unigene102727	3246	5	649
	Unigene10273	932	2	466
	Unigene102732	1206	2	603
	Unigene102733	3511	5	702
	Unigene102742	776	2	388
	Unigene102745	2545	2	1272
	Unigene102749	2684	2	1342
	Unigene102750	2009	2	1004
	Unigene102754	3386	3	1128
	Unigene102778	1444	2	722
	Unigene102781	3034	4	758
	Unigene102783	2292	3	764
	Unigene102784	1585	1	1585
	Unigene102788	1356	5	271
	Unigene10279	1433	4	358
	Unigene102791	1319	2	659
	Unigene102794	1916	5	383
	Unigene102809	1786	4	446
	Unigene102816	2226	2	1113
	Unigene10283	841	3	280
	Unigene102831	2691	1	2691
	Unigene102833	2820	6	470
	Unigene102838	432	3	144
	Unigene102840	1565	1	1565
	Unigene102846	3001	1	3001
	Unigene102852	2715	2	1357
	Unigene102869	2169	4	542
	Unigene102871	3498	1	3498
	Unigene102879	1353	5	270
	Unigene10288	828	1	828
	Unigene102880	537	1	537
	Unigene102883	2223	4	555
	Unigene102885	348	2	174
	Unigene102889	2269	1	2269
	Unigene102894	4185	8	523
	Unigene102901	1377	2	688
	Unigene102921	4341	2	2170
	Unigene102924	646	2	323
	Unigene102926	1403	1	1403
	Unigene102927	1777	3	592
	Unigene102935	1232	2	616
	Unigene10295	4948	3	1649
	Unigene102957	1072	2	536
	Unigene102961	376	1	376
	Unigene102978	2371	2	1185
	Unigene102983	628	4	157
	Unigene102985	714	2	357
	Unigene102999	1050	1	1050
	Unigene10302	1651	7	235
	Unigene103071	3954	1	3954
	Unigene103075	2052	3	684
	Unigene10308	796	1	796
	Unigene103087	2675	1	2675
	Unigene103093	3705	6	617
	Unigene103098	2235	2	1117
	Unigene10310	394	2	197
	Unigene103103	4996	5	999
	Unigene103117	846	2	423
	Unigene103119	4031	7	575
	Unigene103122	1652	5	330
	Unigene103125	1831	3	610
	Unigene103147	697	1	697
	Unigene103148	968	3	322
	Unigene103153	1970	2	985
	Unigene103167	1070	1	1070
	Unigene103170	1058	4	264
	Unigene103176	690	1	690
	Unigene103177	729	2	364
	Unigene103198	2425	1	2425
	Unigene10320	704	1	704
	Unigene103205	1400	2	700
	Unigene10321	642	2	321
	Unigene103220	1172	1	1172
	Unigene103231	1682	1	1682
	Unigene103234	3185	1	3185
	Unigene103246	1059	1	1059
	Unigene103250	2651	2	1325
	Unigene10326	1145	3	381
	Unigene103266	2152	1	2152
	Unigene103289	751	3	250
	Unigene103301	1347	2	673
	Unigene103306	633	1	633
	Unigene103308	2469	2	1234
	Unigene103319	2283	9	253
	Unigene103320	3607	3	1202
	Unigene103321	397	1	397
	Unigene103332	354	1	354
	Unigene103335	2287	2	1143
	Unigene10334	1815	2	907
	Unigene103351	1752	2	876
	Unigene103354	1774	3	591
	Unigene10338	2234	1	2234
	Unigene103404	1054	3	351
	Unigene103406	2569	1	2569
	Unigene103413	3099	5	619
	Unigene103421	764	2	382
	Unigene103427	1781	2	890
	Unigene103450	1847	4	461
	Unigene103456	1479	2	739
	Unigene103461	1437	3	479
	Unigene103465	1109	4	277
	Unigene103466	774	1	774
	Unigene103481	431	2	215
	Unigene103486	2903	5	580
	Unigene103488	3833	6	638
	Unigene103492	617	1	617
	Unigene10350	1025	2	512
	Unigene103512	1262	1	1262
	Unigene103514	792	1	792
	Unigene103516	1636	2	818
	Unigene103517	1807	9	200
	Unigene103540	4547	3	1515
	Unigene103542	1033	2	516
	Unigene103549	1734	2	867
	Unigene103556	5549	1	5549
	Unigene103565	983	1	983
	Unigene103576	451	1	451
	Unigene103577	3886	4	971
	Unigene103580	4316	9	479
	Unigene103601	1936	2	968
	Unigene103603	1793	1	1793
	Unigene103605	1163	1	1163
	Unigene103613	4029	1	4029
	Unigene10362	763	2	381
	Unigene103624	1970	2	985
	Unigene103636	1013	1	1013
	Unigene103645	1849	2	924
	Unigene103646	1106	1	1106
	Unigene103652	926	3	308
	Unigene103656	687	2	343
	Unigene103657	988	1	988
	Unigene10366	1351	4	337
	Unigene103667	2458	3	819
	Unigene10367	746	1	746
	Unigene103682	2502	1	2502
	Unigene103685	1980	2	990
	Unigene10369	1995	1	1995
	Unigene103692	3859	4	964
	Unigene103693	758	2	379
	Unigene10371	1363	1	1363
	Unigene103712	1069	2	534
	Unigene103714	1514	1	1514
	Unigene103715	510	1	510
	Unigene103717	1211	4	302
	Unigene103718	2487	2	1243
	Unigene103720	804	1	804
	Unigene103730	3051	1	3051
	Unigene103732	1122	1	1122
	Unigene103754	297	1	297
	Unigene103756	2252	1	2252
	Unigene103757	1513	1	1513
	Unigene103764	468	1	468
	Unigene103772	960	1	960
	Unigene103773	3058	3	1019
	Unigene103776	1553	6	258
	Unigene103778	1221	1	1221
	Unigene103781	603	1	603
	Unigene10379	2531	4	632
	Unigene103804	1859	3	619
	Unigene10382	1889	3	629
	Unigene103822	2907	8	363
	Unigene103832	1332	2	666
	Unigene103839	1180	3	393
	Unigene103840	3578	5	715
	Unigene103841	530	2	265
	Unigene103857	2035	6	339
	Unigene103863	2306	2	1153
	Unigene103864	1624	1	1624
	Unigene103867	804	2	402
	Unigene103870	1639	5	327
	Unigene103883	2727	1	2727
	Unigene103884	4175	3	1391
	Unigene103896	542	1	542
	Unigene103897	2329	2	1164
	Unigene103908	3266	1	3266
	Unigene103911	457	1	457
	Unigene103917	1029	1	1029
	Unigene103920	1487	3	495
	Unigene103922	1956	1	1956
	Unigene103924	821	1	821
	Unigene103931	3410	9	378
	Unigene103932	1553	4	388
	Unigene103940	3372	1	3372
	Unigene103947	2661	1	2661
	Unigene10395	2236	2	1118
	Unigene103957	1874	1	1874
	Unigene103961	997	2	498
	Unigene103974	897	1	897
	Unigene103992	2259	5	451
	Unigene104010	3148	1	3148
	Unigene104011	652	1	652
	Unigene104014	1096	4	274
	Unigene104020	900	1	900
	Unigene104031	1619	2	809
	Unigene104034	2305	5	461
	Unigene104045	1745	1	1745
	Unigene104047	1441	6	240
	Unigene104048	2378	1	2378
	Unigene104077	1335	1	1335
	Unigene104086	479	1	479
	Unigene104093	846	1	846
	Unigene104099	1269	2	634
	Unigene104110	4316	3	1438
	Unigene104115	1681	2	840
	Unigene104116	4785	4	1196
	Unigene104121	2369	4	592
	Unigene104126	1834	1	1834
	Unigene104134	1469	2	734
	Unigene104150	2258	3	752
	Unigene104152	3990	3	1330
	Unigene104153	1552	3	517
	Unigene104158	1705	3	568
	Unigene10417	753	1	753
	Unigene104170	1396	2	698
	Unigene104178	1360	2	680
	Unigene104182	725	1	725
	Unigene104209	695	1	695
	Unigene104215	1051	1	1051
	Unigene104218	527	1	527
	Unigene104221	3942	2	1971
	Unigene104222	3260	8	407
	Unigene104231	853	3	284
	Unigene104242	1365	2	682
	Unigene104244	2292	2	1146
	Unigene104245	2359	2	1179
	Unigene104265	701	1	701
	Unigene104266	2567	2	1283
	Unigene104270	1549	2	774
	Unigene104276	705	1	705
	Unigene104282	2467	2	1233
	Unigene104288	3245	7	463
	Unigene10429	1801	2	900
	Unigene104290	4582	5	916
	Unigene104293	2258	1	2258
	Unigene104299	1126	1	1126
	Unigene1043	896	1	896
	Unigene10430	1311	2	655
	Unigene104305	1455	4	363
	Unigene104317	321	3	107
	Unigene104325	1357	1	1357
	Unigene104326	2218	8	277
	Unigene104339	1343	6	223
	Unigene104340	2098	1	2098
	Unigene104342	3205	3	1068
	Unigene104347	1036	1	1036
	Unigene104349	2938	1	2938
	Unigene104351	2681	3	893
	Unigene104354	1207	1	1207
	Unigene104356	1044	2	522
	Unigene104370	407	1	407
	Unigene104390	1560	3	520
	Unigene104391	2193	1	2193
	Unigene104410	416	1	416
	Unigene104420	1746	1	1746
	Unigene104428	1159	5	231
	Unigene104434	1642	2	821
	Unigene104446	1168	1	1168
	Unigene104449	1486	2	743
	Unigene104453	3327	8	415
	Unigene104457	2328	2	1164
	Unigene104458	2230	4	557
	Unigene104459	485	1	485
	Unigene104461	4341	5	868
	Unigene104469	3112	2	1556
	Unigene104475	2587	7	369
	Unigene104483	331	1	331
	Unigene104499	1020	1	1020
	Unigene104502	4300	3	1433
	Unigene104512	992	1	992
	Unigene104514	504	2	252
	Unigene104523	1367	1	1367
	Unigene104526	461	1	461
	Unigene104533	2445	1	2445
	Unigene104536	1014	1	1014
	Unigene104541	1988	1	1988
	Unigene104551	236	1	236
	Unigene104556	886	4	221
	Unigene104562	4162	3	1387
	Unigene104571	1698	1	1698
	Unigene104573	904	1	904
	Unigene104577	1761	2	880
	Unigene104586	1642	3	547
	Unigene104593	1401	2	700
	Unigene104601	2436	2	1218
	Unigene104603	483	1	483
	Unigene104606	2166	2	1083
	Unigene104607	2322	5	464
	Unigene104609	874	7	124
	Unigene104615	1591	2	795
	Unigene104632	4233	1	4233
	Unigene104645	4617	8	577
	Unigene10466	2626	2	1313
	Unigene104660	2040	1	2040
	Unigene104670	3651	4	912
	Unigene104674	527	2	263
	Unigene104678	438	1	438
	Unigene104679	872	1	872
	Unigene104687	1460	1	1460
	Unigene10470	1887	6	314
	Unigene104708	1974	1	1974
	Unigene104717	605	3	201
	Unigene104743	511	2	255
	Unigene104745	2228	3	742
	Unigene104750	719	1	719
	Unigene104758	868	2	434
	Unigene104763	2882	4	720
	Unigene104769	2540	2	1270
	Unigene104773	2301	1	2301
	Unigene104793	1207	6	201
	Unigene104801	602	3	200
	Unigene104804	1271	1	1271
	Unigene104807	748	1	748
	Unigene104815	2769	2	1384
	Unigene104816	1251	1	1251
	Unigene10482	517	1	517
	Unigene104821	376	1	376
	Unigene104835	1634	2	817
	Unigene104848	695	2	347
	Unigene10486	1011	1	1011
	Unigene10488	2895	1	2895
	Unigene104880	3180	6	530
	Unigene10489	702	1	702
	Unigene104902	646	1	646
	Unigene104917	990	1	990
	Unigene104926	808	1	808
	Unigene104938	1107	2	553
	Unigene104944	748	1	748
	Unigene104959	570	1	570
	Unigene104984	781	1	781
	Unigene104985	520	1	520
	Unigene104995	2881	1	2881
	Unigene105004	1176	2	588
	Unigene10502	1768	2	884
	Unigene105030	1055	2	527
	Unigene105034	3978	2	1989
	Unigene105067	514	2	257
	Unigene105072	1816	2	908
	Unigene105079	1946	6	324
	Unigene10510	2259	1	2259
	Unigene105103	2031	4	507
	Unigene105106	2020	3	673
	Unigene105132	2940	5	588
	Unigene10514	1081	2	540
	Unigene105145	2935	5	587
	Unigene105150	575	1	575
	Unigene105153	688	1	688
	Unigene105193	2035	4	508
	Unigene105195	1306	1	1306
	Unigene105198	3280	2	1640
	Unigene10520	1512	1	1512
	Unigene105201	1326	3	442
	Unigene105208	2752	3	917
	Unigene105209	2710	4	677
	Unigene105219	1396	1	1396
	Unigene105224	869	2	434
	Unigene105225	1562	1	1562
	Unigene105228	2977	1	2977
	Unigene105230	1321	3	440
	Unigene105245	1430	1	1430
	Unigene105246	942	1	942
	Unigene105253	1492	1	1492
	Unigene105254	737	2	368
	Unigene105259	3878	2	1939
	Unigene105261	811	2	405
	Unigene105266	2082	1	2082
	Unigene10527	1507	2	753
	Unigene105270	2811	5	562
	Unigene105276	1294	5	258
	Unigene105279	957	1	957
	Unigene105290	1694	2	847
	Unigene105296	863	2	431
	Unigene10530	2142	2	1071
	Unigene105304	1570	2	785
	Unigene105306	1548	4	387
	Unigene105322	970	3	323
	Unigene10533	1320	5	264
	Unigene105330	1780	2	890
	Unigene105332	1902	1	1902
	Unigene105339	522	1	522
	Unigene105347	1154	3	384
	Unigene105358	1512	3	504
	Unigene10536	3929	2	1964
	Unigene105378	1139	3	379
	Unigene105379	4385	2	2192
	Unigene105383	1198	1	1198
	Unigene105394	1105	1	1105
	Unigene105396	2042	2	1021
	Unigene105401	639	3	213
	Unigene105402	2779	4	694
	Unigene105403	493	2	246
	Unigene105405	2149	1	2149
	Unigene105406	4579	1	4579
	Unigene105413	620	2	310
	Unigene105420	556	1	556
	Unigene105426	2675	6	445
	Unigene105432	884	1	884
	Unigene105435	756	1	756
	Unigene105445	3701	2	1850
	Unigene105449	4699	2	2349
	Unigene105462	361	1	361
	Unigene105468	949	1	949
	Unigene105472	1164	3	388
	Unigene105474	5702	3	1900
	Unigene105476	2853	1	2853
	Unigene105498	3879	4	969
	Unigene1055	3088	3	1029
	Unigene10550	4791	1	4791
	Unigene105502	1050	1	1050
	Unigene105506	3052	4	763
	Unigene105507	442	1	442
	Unigene105514	1784	1	1784
	Unigene105528	733	1	733
	Unigene105532	2328	3	776
	Unigene105539	585	1	585
	Unigene105541	2813	3	937
	Unigene105542	1113	3	371
	Unigene105543	1155	3	385
	Unigene105544	614	1	614
	Unigene105546	1875	1	1875
	Unigene105573	4311	1	4311
	Unigene105577	434	2	217
	Unigene105589	277	1	277
	Unigene105591	740	3	246
	Unigene105592	1644	4	411
	Unigene105603	1542	2	771
	Unigene105610	1457	2	728
	Unigene105614	480	1	480
	Unigene10567	1676	2	838
	Unigene105681	2196	5	439
	Unigene105690	1996	1	1996
	Unigene105695	4118	2	2059
	Unigene105698	1219	1	1219
	Unigene105701	378	1	378
	Unigene105705	2406	1	2406
	Unigene105706	1140	1	1140
	Unigene105708	506	1	506
	Unigene105715	3156	2	1578
	Unigene105722	1150	2	575
	Unigene105728	435	2	217
	Unigene105734	1796	2	898
	Unigene105739	797	1	797
	Unigene10574	647	1	647
	Unigene105740	1796	3	598
	Unigene105741	1901	1	1901
	Unigene10575	4793	2	2396
	Unigene105757	1926	2	963
	Unigene10576	2793	1	2793
	Unigene105762	2488	2	1244
	Unigene10578	2348	2	1174
	Unigene105781	1139	1	1139
	Unigene105788	1468	3	489
	Unigene105794	402	1	402
	Unigene1058	3256	3	1085
	Unigene105810	732	1	732
	Unigene105829	933	1	933
	Unigene105835	3531	4	882
	Unigene105843	503	1	503
	Unigene105865	1925	3	641
	Unigene105872	3357	4	839
	Unigene105874	1196	3	398
	Unigene105876	1600	5	320
	Unigene105881	1715	1	1715
	Unigene105883	2736	5	547
	Unigene105898	714	1	714
	Unigene105918	1432	1	1432
	Unigene105920	1269	1	1269
	Unigene105921	957	4	239
	Unigene105930	600	1	600
	Unigene105931	2541	1	2541
	Unigene105935	611	2	305
	Unigene105941	2674	1	2674
	Unigene105946	2021	6	336
	Unigene105952	677	1	677
	Unigene105956	4278	12	356
	Unigene105959	1359	1	1359
	Unigene105961	933	3	311
	Unigene105966	1140	3	380
	Unigene105969	886	1	886
	Unigene10597	1956	1	1956
	Unigene105971	1302	1	1302
	Unigene105972	1522	6	253
	Unigene10598	1363	1	1363
	Unigene105993	565	1	565
	Unigene106000	1724	2	862
	Unigene106004	935	6	155
	Unigene106009	3100	1	3100
	Unigene106010	2573	1	2573
	Unigene10602	961	1	961
	Unigene106026	1717	3	572
	Unigene106029	583	1	583
	Unigene106030	2410	2	1205
	Unigene106043	8151	3	2717
	Unigene106051	1030	1	1030
	Unigene106054	3568	1	3568
	Unigene106064	1096	1	1096
	Unigene106066	815	3	271
	Unigene106080	972	2	486
	Unigene106083	467	2	233
	Unigene106094	453	1	453
	Unigene10610	1995	1	1995
	Unigene106102	1595	23	69
	Unigene106109	871	3	290
	Unigene10611	1860	5	372
	Unigene106114	1060	1	1060
	Unigene106115	1615	1	1615
	Unigene106118	1650	6	275
	Unigene106120	2018	2	1009
	Unigene106122	2933	4	733
	Unigene106123	468	1	468
	Unigene106132	2977	1	2977
	Unigene106150	494	3	164
	Unigene106153	1961	2	980
	Unigene106154	3597	3	1199
	Unigene106155	635	2	317
	Unigene106169	1307	1	1307
	Unigene106175	1909	2	954
	Unigene106182	275	2	137
	Unigene106187	657	1	657
	Unigene106201	679	1	679
	Unigene106210	1555	9	172
	Unigene106221	1151	3	383
	Unigene106227	810	3	270
	Unigene106239	2562	4	640
	Unigene106249	1360	1	1360
	Unigene106260	702	1	702
	Unigene106266	1680	1	1680
	Unigene106278	1516	3	505
	Unigene106279	2725	3	908
	Unigene106285	700	1	700
	Unigene106299	1414	2	707
	Unigene106300	2057	4	514
	Unigene106310	2414	1	2414
	Unigene10632	1089	1	1089
	Unigene106339	3490	3	1163
	Unigene106340	1295	1	1295
	Unigene106341	467	2	233
	Unigene106344	1442	1	1442
	Unigene106358	3246	9	360
	Unigene106364	2365	2	1182
	Unigene106378	1613	1	1613
	Unigene10638	1145	2	572
	Unigene106388	692	4	173
	Unigene106390	2108	1	2108
	Unigene106393	2920	1	2920
	Unigene106411	586	2	293
	Unigene106413	1577	1	1577
	Unigene106414	1134	4	283
	Unigene106418	1079	2	539
	Unigene106419	1357	3	452
	Unigene106432	877	1	877
	Unigene106443	1138	1	1138
	Unigene10645	2344	1	2344
	Unigene106460	1732	5	346
	Unigene106467	2885	1	2885
	Unigene106482	893	2	446
	Unigene106487	2940	1	2940
	Unigene106503	1468	2	734
	Unigene10651	284	1	284
	Unigene106512	2947	2	1473
	Unigene106515	961	3	320
	Unigene106532	5069	3	1689
	Unigene106539	314	1	314
	Unigene106544	3148	6	524
	Unigene106548	2936	3	978
	Unigene106551	1442	1	1442
	Unigene10656	1179	4	294
	Unigene106565	577	2	288
	Unigene106567	1738	1	1738
	Unigene106574	665	2	332
	Unigene106579	1496	4	374
	Unigene106582	3949	2	1974
	Unigene106587	1965	3	655
	Unigene106601	727	1	727
	Unigene106608	1020	1	1020
	Unigene106613	1799	3	599
	Unigene106617	1009	1	1009
	Unigene106632	1291	1	1291
	Unigene106645	410	2	205
	Unigene106647	3585	3	1195
	Unigene106649	1710	1	1710
	Unigene106652	523	2	261
	Unigene106667	3889	1	3889
	Unigene106679	793	1	793
	Unigene106688	2077	4	519
	Unigene106696	964	1	964
	Unigene106697	1321	1	1321
	Unigene106708	1538	3	512
	Unigene106715	4723	4	1180
	Unigene106726	1957	4	489
	Unigene106729	350	1	350
	Unigene106733	1033	2	516
	Unigene106741	2279	2	1139
	Unigene106743	1319	2	659
	Unigene106746	1016	1	1016
	Unigene106750	1252	4	313
	Unigene106756	1720	3	573
	Unigene106768	2275	7	325
	Unigene10677	813	2	406
	Unigene1068	1006	2	503
	Unigene106805	526	1	526
	Unigene106810	3571	3	1190
	Unigene106811	1292	1	1292
	Unigene106816	2676	3	892
	Unigene106818	268	1	268
	Unigene106834	2388	4	597
	Unigene106844	332	2	166
	Unigene106849	705	1	705
	Unigene10688	1032	2	516
	Unigene106895	862	2	431
	Unigene106898	923	1	923
	Unigene106899	2860	2	1430
	Unigene1069	1679	3	559
	Unigene106902	904	3	301
	Unigene106906	1116	1	1116
	Unigene106908	896	5	179
	Unigene106912	1678	1	1678
	Unigene106917	1614	2	807
	Unigene106918	1153	4	288
	Unigene106919	1212	1	1212
	Unigene106922	1568	3	522
	Unigene106923	1759	6	293
	Unigene106927	1831	1	1831
	Unigene106942	2291	3	763
	Unigene106944	1552	2	776
	Unigene106949	2721	2	1360
	Unigene106954	1429	1	1429
	Unigene106955	1741	5	348
	Unigene106956	1703	1	1703
	Unigene106960	1047	1	1047
	Unigene106970	403	1	403
	Unigene106971	2586	3	862
	Unigene106977	1712	2	856
	Unigene106989	1961	1	1961
	Unigene106990	595	2	297
	Unigene106994	4662	2	2331
	Unigene1070	1049	1	1049
	Unigene107014	2978	2	1489
	Unigene107017	397	1	397
	Unigene107023	395	2	197
	Unigene107024	512	2	256
	Unigene107026	2918	3	972
	Unigene107037	1058	3	352
	Unigene107038	4345	5	869
	Unigene10704	2025	1	2025
	Unigene107057	2757	6	459
	Unigene107065	1699	1	1699
	Unigene10707	3705	3	1235
	Unigene107088	2344	4	586
	Unigene107094	2810	1	2810
	Unigene107096	1555	2	777
	Unigene107105	1095	1	1095
	Unigene107108	2082	1	2082
	Unigene107111	878	1	878
	Unigene107118	2015	3	671
	Unigene10713	2926	2	1463
	Unigene107130	650	1	650
	Unigene107133	1061	1	1061
	Unigene107147	247	2	123
	Unigene107160	3343	1	3343
	Unigene107173	918	2	459
	Unigene10718	321	1	321
	Unigene10719	2719	3	906
	Unigene107208	921	1	921
	Unigene107215	816	2	408
	Unigene107218	1042	3	347
	Unigene107222	2184	2	1092
	Unigene107226	2176	4	544
	Unigene107228	1499	2	749
	Unigene107259	1633	3	544
	Unigene107260	565	2	282
	Unigene107266	4015	2	2007
	Unigene10727	1701	1	1701
	Unigene107273	4138	7	591
	Unigene107296	2443	1	2443
	Unigene10730	498	2	249
	Unigene107302	3141	2	1570
	Unigene107308	4932	2	2466
	Unigene107312	3354	1	3354
	Unigene107323	1872	5	374
	Unigene107337	563	2	281
	Unigene107342	1017	2	508
	Unigene107349	2010	5	402
	Unigene107353	3047	3	1015
	Unigene107354	914	1	914
	Unigene107368	3234	3	1078
	Unigene107374	2111	5	422
	Unigene107380	2688	3	896
	Unigene107389	678	1	678
	Unigene107398	1149	1	1149
	Unigene107400	2123	4	530
	Unigene107418	2914	2	1457
	Unigene107420	803	1	803
	Unigene107422	1533	2	766
	Unigene107425	624	5	124
	Unigene107430	1512	3	504
	Unigene107439	1003	1	1003
	Unigene107462	2032	5	406
	Unigene107476	1646	5	329
	Unigene107480	299	1	299
	Unigene107484	1472	5	294
	Unigene107485	467	2	233
	Unigene107495	3013	3	1004
	Unigene107498	2647	1	2647
	Unigene1075	2504	4	626
	Unigene107500	1451	1	1451
	Unigene107512	989	2	494
	Unigene107515	1268	1	1268
	Unigene107523	1353	2	676
	Unigene107531	315	1	315
	Unigene107538	1829	5	365
	Unigene107542	2418	1	2418
	Unigene107556	691	1	691
	Unigene107561	482	1	482
	Unigene107566	5070	1	5070
	Unigene107574	2318	4	579
	Unigene107576	4562	7	651
	Unigene107580	3654	4	913
	Unigene107582	1066	2	533
	Unigene107602	1558	1	1558
	Unigene10761	1320	2	660
	Unigene107611	1613	2	806
	Unigene107614	563	1	563
	Unigene107621	496	2	248
	Unigene107631	665	1	665
	Unigene107633	2413	2	1206
	Unigene107637	2017	3	672
	Unigene10764	740	1	740
	Unigene107646	568	3	189
	Unigene107648	1252	1	1252
	Unigene10766	2126	1	2126
	Unigene107670	1628	5	325
	Unigene107672	3099	2	1549
	Unigene107678	1251	2	625
	Unigene107685	2394	2	1197
	Unigene107691	2266	2	1133
	Unigene107692	1054	1	1054
	Unigene107695	1656	1	1656
	Unigene107699	531	1	531
	Unigene1077	1510	2	755
	Unigene10770	1912	1	1912
	Unigene107709	1561	3	520
	Unigene107722	2036	1	2036
	Unigene107726	1130	2	565
	Unigene107727	2288	7	326
	Unigene107734	1149	4	287
	Unigene107754	396	1	396
	Unigene107764	833	1	833
	Unigene107769	2227	1	2227
	Unigene10778	715	1	715
	Unigene107785	1243	4	310
	Unigene107787	445	1	445
	Unigene107792	1750	4	437
	Unigene107812	1165	1	1165
	Unigene107813	1311	2	655
	Unigene107819	1704	3	568
	Unigene10782	614	2	307
	Unigene107846	2394	1	2394
	Unigene107848	2092	1	2092
	Unigene107854	2867	2	1433
	Unigene107865	816	1	816
	Unigene107867	591	1	591
	Unigene107875	2880	2	1440
	Unigene107903	845	1	845
	Unigene107918	5893	1	5893
	Unigene107921	1233	2	616
	Unigene107928	1497	1	1497
	Unigene107930	374	2	187
	Unigene107954	2177	2	1088
	Unigene107955	2193	3	731
	Unigene10796	852	1	852
	Unigene107968	2551	1	2551
	Unigene107973	440	1	440
	Unigene107975	948	1	948
	Unigene107989	1696	3	565
	Unigene107992	988	1	988
	Unigene107995	522	2	261
	Unigene108014	1347	2	673
	Unigene10802	1040	2	520
	Unigene108020	1649	1	1649
	Unigene108026	2190	2	1095
	Unigene108041	1754	1	1754
	Unigene108042	2454	2	1227
	Unigene108059	675	1	675
	Unigene10807	3910	4	977
	Unigene108072	2611	4	652
	Unigene108079	2358	2	1179
	Unigene108090	1299	1	1299
	Unigene108102	765	1	765
	Unigene108103	400	6	66
	Unigene108104	564	1	564
	Unigene108106	719	1	719
	Unigene108115	3309	2	1654
	Unigene108141	1193	2	596
	Unigene108145	1960	1	1960
	Unigene10816	1574	5	314
	Unigene108160	1267	1	1267
	Unigene108163	1831	5	366
	Unigene108167	1169	1	1169
	Unigene108179	2617	5	523
	Unigene108183	1071	1	1071
	Unigene108190	609	1	609
	Unigene10820	3748	5	749
	Unigene108202	2454	1	2454
	Unigene108203	1449	1	1449
	Unigene108204	438	5	87
	Unigene10821	920	1	920
	Unigene108214	730	2	365
	Unigene108218	1455	1	1455
	Unigene108228	633	1	633
	Unigene108237	482	2	241
	Unigene108263	2546	2	1273
	Unigene108267	1584	1	1584
	Unigene108269	394	2	197
	Unigene108273	2395	4	598
	Unigene108274	2287	2	1143
	Unigene108283	2807	1	2807
	Unigene108291	514	1	514
	Unigene1083	4364	4	1091
	Unigene108303	499	1	499
	Unigene108314	1892	2	946
	Unigene108320	703	1	703
	Unigene108325	819	2	409
	Unigene108328	1801	2	900
	Unigene108333	603	1	603
	Unigene108338	1479	1	1479
	Unigene108343	1145	2	572
	Unigene108348	480	2	240
	Unigene108353	3310	1	3310
	Unigene108354	3944	5	788
	Unigene108358	3027	3	1009
	Unigene10837	1331	1	1331
	Unigene108374	3609	1	3609
	Unigene10838	627	1	627
	Unigene108391	431	1	431
	Unigene108394	1597	1	1597
	Unigene108418	2223	3	741
	Unigene108420	1364	1	1364
	Unigene108424	1847	2	923
	Unigene108446	2347	1	2347
	Unigene108447	1360	1	1360
	Unigene108452	1595	5	319
	Unigene108459	6220	1	6220
	Unigene10846	1461	3	487
	Unigene108462	3203	1	3203
	Unigene108468	463	2	231
	Unigene108486	2873	1	2873
	Unigene10849	3554	1	3554
	Unigene108494	1201	1	1201
	Unigene108499	1460	1	1460
	Unigene10850	4138	5	827
	Unigene108501	3962	2	1981
	Unigene108510	1984	3	661
	Unigene108514	2961	4	740
	Unigene108526	1647	1	1647
	Unigene10854	1280	9	142
	Unigene108543	1536	2	768
	Unigene108550	1072	3	357
	Unigene108551	2076	1	2076
	Unigene108554	1327	1	1327
	Unigene108556	583	2	291
	Unigene108557	677	4	169
	Unigene108577	2805	2	1402
	Unigene108578	2059	1	2059
	Unigene108588	1510	1	1510
	Unigene108600	1837	1	1837
	Unigene108601	2149	1	2149
	Unigene108619	2259	5	451
	Unigene108628	1301	1	1301
	Unigene10863	2168	2	1084
	Unigene108638	1812	1	1812
	Unigene108660	464	2	232
	Unigene108663	3022	1	3022
	Unigene108669	814	1	814
	Unigene108681	2999	7	428
	Unigene10870	693	4	173
	Unigene108705	1907	1	1907
	Unigene108707	1361	1	1361
	Unigene108708	281	3	93
	Unigene108710	2136	3	712
	Unigene108715	333	1	333
	Unigene108719	585	2	292
	Unigene108729	2008	2	1004
	Unigene108731	2637	1	2637
	Unigene108733	2323	2	1161
	Unigene108734	1324	5	264
	Unigene108735	2428	9	269
	Unigene108741	2390	1	2390
	Unigene108755	1084	4	271
	Unigene108763	2054	4	513
	Unigene108783	2489	1	2489
	Unigene108789	1331	1	1331
	Unigene108799	1402	5	280
	Unigene108813	678	1	678
	Unigene108815	1417	7	202
	Unigene108816	3631	3	1210
	Unigene10882	2243	1	2243
	Unigene108824	1647	1	1647
	Unigene108828	2992	1	2992
	Unigene108839	3043	3	1014
	Unigene108849	936	2	468
	Unigene108872	886	3	295
	Unigene108878	1362	4	340
	Unigene108880	576	2	288
	Unigene108882	1599	1	1599
	Unigene108885	2773	5	554
	Unigene108887	683	1	683
	Unigene10890	2646	6	441
	Unigene108906	433	1	433
	Unigene108907	2034	1	2034
	Unigene108930	805	2	402
	Unigene108933	946	1	946
	Unigene10895	832	4	208
	Unigene10896	3385	7	483
	Unigene108978	691	1	691
	Unigene108979	974	2	487
	Unigene108995	703	1	703
	Unigene109004	2810	3	936
	Unigene109005	3270	1	3270
	Unigene10901	400	1	400
	Unigene109018	3330	8	416
	Unigene109021	1029	1	1029
	Unigene109025	1272	2	636
	Unigene109040	1778	4	444
	Unigene109055	940	5	188
	Unigene109058	1892	1	1892
	Unigene109064	637	2	318
	Unigene109066	2494	5	498
	Unigene109080	1758	1	1758
	Unigene109081	533	1	533
	Unigene109083	3491	2	1745
	Unigene109085	1296	3	432
	Unigene109087	967	3	322
	Unigene109119	2922	4	730
	Unigene10912	3499	1	3499
	Unigene109128	1811	4	452
	Unigene109129	3076	1	3076
	Unigene109130	730	1	730
	Unigene109135	2334	6	389
	Unigene109139	2314	4	578
	Unigene109140	1454	1	1454
	Unigene109149	924	1	924
	Unigene109150	3335	5	667
	Unigene109155	1284	1	1284
	Unigene109161	1857	1	1857
	Unigene109174	299	1	299
	Unigene109176	506	1	506
	Unigene10918	706	1	706
	Unigene109191	2980	1	2980
	Unigene10920	2307	5	461
	Unigene109202	2198	1	2198
	Unigene109209	571	1	571
	Unigene109222	840	2	420
	Unigene109233	2078	2	1039
	Unigene10924	562	1	562
	Unigene109249	866	4	216
	Unigene10925	1239	2	619
	Unigene109253	1303	3	434
	Unigene109255	878	2	439
	Unigene109262	6114	2	3057
	Unigene109266	638	1	638
	Unigene109267	1247	4	311
	Unigene109269	511	2	255
	Unigene109283	680	2	340
	Unigene109294	642	2	321
	Unigene109304	1518	3	506
	Unigene109307	3516	3	1172
	Unigene109313	1769	1	1769
	Unigene109314	799	2	399
	Unigene109323	2305	1	2305
	Unigene109324	1688	4	422
	Unigene109326	481	1	481
	Unigene109329	750	2	375
	Unigene109333	1468	1	1468
	Unigene109334	1418	3	472
	Unigene109342	809	6	134
	Unigene10935	876	1	876
	Unigene109363	1971	1	1971
	Unigene109368	1690	4	422
	Unigene109370	2482	1	2482
	Unigene109375	800	1	800
	Unigene109378	1950	2	975
	Unigene109380	762	3	254
	Unigene10940	1977	1	1977
	Unigene109401	604	2	302
	Unigene109409	1829	1	1829
	Unigene109418	2974	3	991
	Unigene109422	1078	1	1078
	Unigene109424	511	2	255
	Unigene109425	1820	4	455
	Unigene109426	1276	6	212
	Unigene109430	569	1	569
	Unigene109447	2833	1	2833
	Unigene109449	1417	3	472
	Unigene10945	1932	1	1932
	Unigene109459	1627	6	271
	Unigene109466	885	1	885
	Unigene109467	1630	2	815
	Unigene109476	2090	4	522
	Unigene109496	1102	2	551
	Unigene109505	726	1	726
	Unigene10951	1146	1	1146
	Unigene109510	1638	1	1638
	Unigene109527	1458	1	1458
	Unigene109529	2272	3	757
	Unigene109532	362	2	181
	Unigene109533	851	1	851
	Unigene109541	5170	5	1034
	Unigene109544	1867	3	622
	Unigene10955	2243	3	747
	Unigene109552	1428	2	714
	Unigene109576	726	1	726
	Unigene10959	2101	1	2101
	Unigene109594	1060	2	530
	Unigene109600	537	1	537
	Unigene10961	404	1	404
	Unigene109610	415	1	415
	Unigene109627	1067	4	266
	Unigene109642	1699	2	849
	Unigene109654	982	1	982
	Unigene109660	655	1	655
	Unigene109661	911	2	455
	Unigene109662	1348	1	1348
	Unigene109666	1963	4	490
	Unigene109676	3323	1	3323
	Unigene109681	253	2	126
	Unigene109687	2161	3	720
	Unigene109689	957	1	957
	Unigene109709	2473	2	1236
	Unigene109715	1584	1	1584
	Unigene109721	315	1	315
	Unigene109722	3375	1	3375
	Unigene109725	2544	1	2544
	Unigene109727	2922	3	974
	Unigene109728	4217	4	1054
	Unigene109731	1299	2	649
	Unigene109736	2491	4	622
	Unigene109746	1641	2	820
	Unigene109762	1551	1	1551
	Unigene109773	1582	8	197
	Unigene109775	825	1	825
	Unigene109789	791	3	263
	Unigene109791	843	1	843
	Unigene109796	1599	2	799
	Unigene109800	955	1	955
	Unigene109805	2632	7	376
	Unigene109811	1821	2	910
	Unigene109816	391	3	130
	Unigene109834	1632	6	272
	Unigene109853	1514	1	1514
	Unigene109870	2841	1	2841
	Unigene109875	2557	5	511
	Unigene109890	557	4	139
	Unigene1099	523	1	523
	Unigene109917	1664	1	1664
	Unigene109925	704	2	352
	Unigene109926	1551	4	387
	Unigene109933	5324	6	887
	Unigene109940	602	1	602
	Unigene109944	2083	8	260
	Unigene109945	1946	2	973
	Unigene109948	1204	1	1204
	Unigene109954	4109	2	2054
	Unigene109969	552	5	110
	Unigene109972	435	2	217
	Unigene109974	1304	1	1304
	Unigene109982	983	1	983
	Unigene109994	3521	2	1760
	Unigene110	1500	1	1500
	Unigene11000	551	3	183
	Unigene110016	2133	4	533
	Unigene110032	2645	1	2645
	Unigene110044	762	1	762
	Unigene110047	2023	1	2023
	Unigene110048	1016	1	1016
	Unigene11005	1350	1	1350
	Unigene110052	1947	2	973
	Unigene110054	2524	4	631
	Unigene110055	570	3	190
	Unigene110077	1587	2	793
	Unigene110083	2327	6	387
	Unigene110084	3643	1	3643
	Unigene110088	5310	2	2655
	Unigene110090	876	1	876
	Unigene110094	946	1	946
	Unigene110110	1041	6	173
	Unigene110115	457	2	228
	Unigene110116	3305	5	661
	Unigene110120	423	1	423
	Unigene110124	2251	1	2251
	Unigene110129	3665	3	1221
	Unigene110130	3372	2	1686
	Unigene110138	1469	3	489
	Unigene11014	1647	4	411
	Unigene110152	2489	4	622
	Unigene110162	2289	3	763
	Unigene110164	3381	1	3381
	Unigene110165	866	1	866
	Unigene110195	1889	1	1889
	Unigene110199	308	2	154
	Unigene110208	824	3	274
	Unigene110214	547	3	182
	Unigene110218	332	1	332
	Unigene110233	805	1	805
	Unigene110246	1663	2	831
	Unigene110249	1379	2	689
	Unigene110252	484	1	484
	Unigene110253	413	2	206
	Unigene110269	878	1	878
	Unigene110273	2051	4	512
	Unigene110275	946	1	946
	Unigene110281	1622	1	1622
	Unigene110282	637	2	318
	Unigene110284	730	1	730
	Unigene110309	3717	1	3717
	Unigene110315	733	1	733
	Unigene110317	487	2	243
	Unigene110318	1349	1	1349
	Unigene11033	643	1	643
	Unigene110346	3293	2	1646
	Unigene110357	764	1	764
	Unigene110362	1278	1	1278
	Unigene110374	507	1	507
	Unigene110379	738	1	738
	Unigene110385	1774	2	887
	Unigene110393	5218	10	521
	Unigene110408	1200	1	1200
	Unigene110437	487	1	487
	Unigene110446	1328	1	1328
	Unigene110447	1088	1	1088
	Unigene11045	1626	2	813
	Unigene110451	1140	1	1140
	Unigene110452	2653	2	1326
	Unigene110455	1741	1	1741
	Unigene11046	410	1	410
	Unigene110463	2076	2	1038
	Unigene110474	914	1	914
	Unigene110479	543	1	543
	Unigene110486	903	4	225
	Unigene110496	3794	5	758
	Unigene110501	1691	1	1691
	Unigene110503	1095	3	365
	Unigene110512	2701	3	900
	Unigene110520	1073	1	1073
	Unigene110522	1753	2	876
	Unigene110526	1113	5	222
	Unigene110529	863	4	215
	Unigene11054	1285	3	428
	Unigene11055	1407	4	351
	Unigene110558	2670	1	2670
	Unigene110560	1071	1	1071
	Unigene110562	620	2	310
	Unigene110572	2787	1	2787
	Unigene110578	5438	3	1812
	Unigene110584	703	4	175
	Unigene110585	1902	3	634
	Unigene110588	1836	2	918
	Unigene110593	766	3	255
	Unigene110597	672	1	672
	Unigene110600	4853	7	693
	Unigene110614	2288	1	2288
	Unigene110618	647	1	647
	Unigene11063	2110	1	2110
	Unigene110632	1817	3	605
	Unigene110653	1614	4	403
	Unigene110670	2045	4	511
	Unigene110671	384	1	384
	Unigene110674	414	1	414
	Unigene110684	1322	1	1322
	Unigene110688	1618	3	539
	Unigene110689	2761	3	920
	Unigene110695	356	1	356
	Unigene110720	700	1	700
	Unigene110722	1982	2	991
	Unigene110724	497	1	497
	Unigene110725	767	3	255
	Unigene110729	3565	2	1782
	Unigene110731	1180	2	590
	Unigene110742	3242	1	3242
	Unigene110748	5230	3	1743
	Unigene110751	1851	1	1851
	Unigene110766	1091	1	1091
	Unigene110769	1330	1	1330
	Unigene110771	600	2	300
	Unigene110777	491	4	122
	Unigene110782	733	1	733
	Unigene110790	3167	3	1055
	Unigene110791	442	1	442
	Unigene110793	2866	2	1433
	Unigene110795	915	1	915
	Unigene110801	4743	4	1185
	Unigene11081	860	2	430
	Unigene11082	2869	3	956
	Unigene110826	1656	1	1656
	Unigene110828	690	2	345
	Unigene110837	1607	3	535
	Unigene110844	897	1	897
	Unigene110846	2394	1	2394
	Unigene110849	282	1	282
	Unigene110850	1946	1	1946
	Unigene110860	1012	1	1012
	Unigene110898	1342	2	671
	Unigene110903	1211	1	1211
	Unigene110907	1044	3	348
	Unigene110914	1362	2	681
	Unigene11092	2043	1	2043
	Unigene110920	386	1	386
	Unigene110927	3925	3	1308
	Unigene11093	1197	1	1197
	Unigene110931	417	1	417
	Unigene110933	1621	2	810
	Unigene110942	1797	6	299
	Unigene110952	3710	3	1236
	Unigene110957	1044	3	348
	Unigene110958	516	2	258
	Unigene110966	2777	2	1388
	Unigene110974	477	7	68
	Unigene110981	1404	2	702
	Unigene110993	908	2	454
	Unigene11100	4312	2	2156
	Unigene111005	530	1	530
	Unigene111006	1290	1	1290
	Unigene111008	1360	3	453
	Unigene111015	2106	4	526
	Unigene111019	1371	1	1371
	Unigene111021	1492	2	746
	Unigene111023	2018	1	2018
	Unigene111024	911	3	303
	Unigene111027	880	1	880
	Unigene111038	1573	1	1573
	Unigene111048	2244	2	1122
	Unigene111051	2519	4	629
	Unigene11106	530	2	265
	Unigene111084	1382	4	345
	Unigene111086	2880	3	960
	Unigene11109	1332	1	1332
	Unigene111104	3085	4	771
	Unigene11111	2822	5	564
	Unigene111114	1300	6	216
	Unigene111117	335	1	335
	Unigene111120	487	1	487
	Unigene111139	979	3	326
	Unigene11115	580	2	290
	Unigene111152	2431	6	405
	Unigene111156	1808	2	904
	Unigene111162	1369	1	1369
	Unigene111166	336	1	336
	Unigene111171	860	1	860
	Unigene111172	532	1	532
	Unigene11118	2285	1	2285
	Unigene111181	4075	4	1018
	Unigene111189	1388	1	1388
	Unigene111208	454	2	227
	Unigene111225	3216	3	1072
	Unigene111227	1847	1	1847
	Unigene111234	2168	2	1084
	Unigene111235	671	2	335
	Unigene11124	2487	2	1243
	Unigene111240	758	1	758
	Unigene11125	456	1	456
	Unigene111250	1877	4	469
	Unigene111255	703	1	703
	Unigene111266	2576	3	858
	Unigene111281	4810	6	801
	Unigene111288	5825	3	1941
	Unigene111289	1334	1	1334
	Unigene111291	1049	2	524
	Unigene111306	1938	1	1938
	Unigene111312	673	2	336
	Unigene111328	278	1	278
	Unigene111333	524	1	524
	Unigene111334	476	2	238
	Unigene111353	406	1	406
	Unigene111378	1133	3	377
	Unigene111384	1535	2	767
	Unigene111404	939	1	939
	Unigene111405	2427	4	606
	Unigene111412	407	2	203
	Unigene111439	2743	5	548
	Unigene111447	697	1	697
	Unigene111450	1157	3	385
	Unigene111455	337	1	337
	Unigene111483	1074	1	1074
	Unigene111489	1780	4	445
	Unigene11149	1790	1	1790
	Unigene111493	845	2	422
	Unigene111494	499	2	249
	Unigene111509	2393	5	478
	Unigene111516	1121	1	1121
	Unigene111518	638	1	638
	Unigene111522	379	1	379
	Unigene111527	1258	3	419
	Unigene111529	3621	1	3621
	Unigene111531	1923	1	1923
	Unigene111534	1725	1	1725
	Unigene111535	1618	3	539
	Unigene111550	940	3	313
	Unigene111552	539	2	269
	Unigene111562	2040	5	408
	Unigene111567	626	3	208
	Unigene111581	2238	10	223
	Unigene111590	1138	1	1138
	Unigene111593	818	2	409
	Unigene111607	1241	1	1241
	Unigene111625	1989	2	994
	Unigene111630	1841	5	368
	Unigene111638	2264	2	1132
	Unigene111653	929	3	309
	Unigene111655	1270	2	635
	Unigene111657	1478	1	1478
	Unigene111672	1900	6	316
	Unigene111678	738	1	738
	Unigene111680	1000	2	500
	Unigene11169	2242	1	2242
	Unigene111704	651	1	651
	Unigene111713	2182	4	545
	Unigene11172	4543	5	908
	Unigene111721	429	1	429
	Unigene111734	836	4	209
	Unigene111744	778	1	778
	Unigene111746	3242	5	648
	Unigene111749	1469	1	1469
	Unigene111756	3311	3	1103
	Unigene11176	2987	1	2987
	Unigene111767	1553	1	1553
	Unigene111810	2844	2	1422
	Unigene111822	1348	2	674
	Unigene11183	1026	4	256
	Unigene111837	2122	1	2122
	Unigene11184	1608	1	1608
	Unigene111844	2361	3	787
	Unigene111852	3380	2	1690
	Unigene111853	1458	1	1458
	Unigene111871	2208	2	1104
	Unigene111873	1645	1	1645
	Unigene111887	1898	4	474
	Unigene111888	600	3	200
	Unigene111898	3013	1	3013
	Unigene111900	2315	1	2315
	Unigene111906	2980	4	745
	Unigene111909	468	1	468
	Unigene111915	2587	8	323
	Unigene111919	1292	2	646
	Unigene111931	1688	2	844
	Unigene111936	1888	1	1888
	Unigene111939	2905	2	1452
	Unigene11194	2251	2	1125
	Unigene111965	3018	2	1509
	Unigene111969	1463	1	1463
	Unigene11197	2115	3	705
	Unigene111970	1694	4	423
	Unigene111971	308	2	154
	Unigene111975	664	1	664
	Unigene111983	3079	2	1539
	Unigene111985	1431	1	1431
	Unigene111990	2388	1	2388
	Unigene111994	1152	2	576
	Unigene11200	1227	1	1227
	Unigene112007	1164	2	582
	Unigene112008	969	1	969
	Unigene11201	1125	2	562
	Unigene112016	681	1	681
	Unigene11202	813	1	813
	Unigene112028	1113	3	371
	Unigene112042	2081	6	346
	Unigene112043	576	1	576
	Unigene112054	5508	3	1836
	Unigene112056	2557	1	2557
	Unigene112058	1148	3	382
	Unigene112061	266	1	266
	Unigene112067	821	4	205
	Unigene112071	2426	3	808
	Unigene112078	1548	1	1548
	Unigene112079	851	1	851
	Unigene112084	642	1	642
	Unigene11209	998	4	249
	Unigene112091	975	2	487
	Unigene112098	1773	4	443
	Unigene112105	2201	1	2201
	Unigene112115	1733	1	1733
	Unigene112116	722	1	722
	Unigene112120	2375	3	791
	Unigene112123	812	2	406
	Unigene11213	399	1	399
	Unigene11214	712	1	712
	Unigene112150	2327	1	2327
	Unigene112156	1766	1	1766
	Unigene112159	782	2	391
	Unigene112162	898	1	898
	Unigene112169	1251	1	1251
	Unigene112175	2381	2	1190
	Unigene112178	532	1	532
	Unigene112188	3370	6	561
	Unigene112189	412	4	103
	Unigene112196	536	1	536
	Unigene112200	2076	4	519
	Unigene112202	331	1	331
	Unigene112212	612	2	306
	Unigene112223	929	1	929
	Unigene112229	4014	5	802
	Unigene112251	2198	2	1099
	Unigene112252	2818	1	2818
	Unigene112259	2956	2	1478
	Unigene112265	3993	1	3993
	Unigene112270	502	1	502
	Unigene112274	3861	1	3861
	Unigene112279	955	1	955
	Unigene112281	1438	1	1438
	Unigene112282	738	1	738
	Unigene112284	3388	1	3388
	Unigene112291	2238	7	319
	Unigene112295	2656	2	1328
	Unigene112296	2288	2	1144
	Unigene112298	5894	1	5894
	Unigene112309	1035	1	1035
	Unigene11231	229	1	229
	Unigene112331	2011	1	2011
	Unigene112342	542	1	542
	Unigene112343	1945	3	648
	Unigene112355	630	2	315
	Unigene112357	2492	3	830
	Unigene11236	3844	1	3844
	Unigene112360	1308	2	654
	Unigene112375	3545	6	590
	Unigene112380	2494	1	2494
	Unigene112392	2235	2	1117
	Unigene112393	550	1	550
	Unigene112398	751	2	375
	Unigene112399	1609	4	402
	Unigene112407	1922	5	384
	Unigene11241	916	2	458
	Unigene112419	1410	1	1410
	Unigene112428	5023	5	1004
	Unigene112431	2557	3	852
	Unigene11245	968	1	968
	Unigene112452	826	2	413
	Unigene112453	2563	2	1281
	Unigene112468	1370	1	1370
	Unigene112477	527	2	263
	Unigene112479	2362	1	2362
	Unigene112482	1827	2	913
	Unigene112483	1090	1	1090
	Unigene112492	2291	1	2291
	Unigene112497	2302	1	2302
	Unigene112505	633	1	633
	Unigene112519	863	2	431
	Unigene112522	830	2	415
	Unigene112527	2133	1	2133
	Unigene112528	836	1	836
	Unigene112531	356	1	356
	Unigene11254	1570	1	1570
	Unigene112545	5877	8	734
	Unigene112548	724	2	362
	Unigene11255	912	4	228
	Unigene112563	1241	1	1241
	Unigene112567	3309	3	1103
	Unigene112576	573	1	573
	Unigene112584	2218	1	2218
	Unigene112592	1803	3	601
	Unigene112598	399	1	399
	Unigene1126	969	6	161
	Unigene112605	2591	2	1295
	Unigene112607	502	1	502
	Unigene112609	2666	1	2666
	Unigene112613	1186	2	593
	Unigene112626	3915	6	652
	Unigene112633	3653	1	3653
	Unigene112635	537	1	537
	Unigene112660	1522	2	761
	Unigene112669	1005	4	251
	Unigene112675	362	2	181
	Unigene112683	521	2	260
	Unigene112698	2181	2	1090
	Unigene112711	2115	2	1057
	Unigene112712	455	1	455
	Unigene112713	3258	3	1086
	Unigene112714	728	2	364
	Unigene112716	3144	1	3144
	Unigene112735	2219	2	1109
	Unigene112760	776	3	258
	Unigene112784	6117	3	2039
	Unigene112798	2327	2	1163
	Unigene112804	1688	4	422
	Unigene112809	1714	10	171
	Unigene112816	8713	2	4356
	Unigene112818	3055	5	611
	Unigene112821	1891	2	945
	Unigene112840	1353	1	1353
	Unigene112859	2187	3	729
	Unigene112876	3039	2	1519
	Unigene112885	954	1	954
	Unigene112889	334	1	334
	Unigene112892	3335	5	667
	Unigene112894	588	1	588
	Unigene112906	1197	2	598
	Unigene112909	2811	1	2811
	Unigene112923	1499	4	374
	Unigene112933	1301	1	1301
	Unigene112954	1198	1	1198
	Unigene112961	3181	1	3181
	Unigene112965	2847	4	711
	Unigene112966	1483	1	1483
	Unigene112973	1223	3	407
	Unigene112983	380	1	380
	Unigene112990	2362	2	1181
	Unigene112992	3135	2	1567
	Unigene112993	2479	3	826
	Unigene112994	1601	1	1601
	Unigene112995	942	4	235
	Unigene11300	2005	2	1002
	Unigene113005	2912	6	485
	Unigene113006	862	3	287
	Unigene113018	1228	2	614
	Unigene113025	1249	1	1249
	Unigene113028	527	4	131
	Unigene113042	2538	3	846
	Unigene113056	1006	1	1006
	Unigene113062	433	1	433
	Unigene113074	874	1	874
	Unigene113075	473	1	473
	Unigene113081	2120	2	1060
	Unigene113087	2269	1	2269
	Unigene113102	529	1	529
	Unigene113103	2705	2	1352
	Unigene113106	1529	3	509
	Unigene113120	3050	5	610
	Unigene113132	311	1	311
	Unigene113151	1471	1	1471
	Unigene113152	4000	6	666
	Unigene113153	3315	1	3315
	Unigene113157	1837	1	1837
	Unigene11316	667	3	222
	Unigene113178	1471	2	735
	Unigene113183	2293	1	2293
	Unigene113186	1424	4	356
	Unigene113190	643	1	643
	Unigene113197	3286	2	1643
	Unigene113219	281	1	281
	Unigene113226	1974	1	1974
	Unigene113227	4468	3	1489
	Unigene113230	708	1	708
	Unigene113231	1539	2	769
	Unigene113232	3102	5	620
	Unigene113238	3274	2	1637
	Unigene113242	3276	2	1638
	Unigene113244	1921	5	384
	Unigene113262	404	1	404
	Unigene113269	623	2	311
	Unigene11327	242	1	242
	Unigene113272	2037	2	1018
	Unigene113273	403	1	403
	Unigene113280	1874	3	624
	Unigene113284	1556	6	259
	Unigene113285	1158	2	579
	Unigene113295	3278	7	468
	Unigene113301	715	3	238
	Unigene113314	1536	5	307
	Unigene113317	2568	4	642
	Unigene113330	660	1	660
	Unigene113337	5161	1	5161
	Unigene11334	286	2	143
	Unigene113340	1180	2	590
	Unigene113345	1563	1	1563
	Unigene113348	414	2	207
	Unigene113354	1748	3	582
	Unigene113362	2816	3	938
	Unigene113364	1537	5	307
	Unigene11337	319	1	319
	Unigene113372	4377	3	1459
	Unigene113379	922	4	230
	Unigene113396	2301	1	2301
	Unigene113397	886	1	886
	Unigene113399	1486	1	1486
	Unigene113402	1310	2	655
	Unigene113405	2828	1	2828
	Unigene113411	2300	2	1150
	Unigene113416	1705	2	852
	Unigene113426	1771	4	442
	Unigene113430	507	1	507
	Unigene113440	2704	1	2704
	Unigene113442	2043	1	2043
	Unigene113443	341	2	170
	Unigene113445	1802	12	150
	Unigene113456	2057	4	514
	Unigene113464	802	1	802
	Unigene113465	388	1	388
	Unigene113471	2767	4	691
	Unigene113479	1207	4	301
	Unigene113482	764	1	764
[truncated: 17,155 more rows]
