# Supplementary material for: Transcriptome Characterization and Identification of Molecular Markers (SNP, SSR, and Indels) in the Medicinal Plant Sarcandra glabra spp
Source: Biomed Res Int. 2021 Jul 7;2021:9990910. doi: 10.1155/2021/9990910 (PMC8282378; doi:10.1155/2021/9990910)
Supplement: Supplementary Materials — Additional Figure 1: the base distribution of sample's reads. The first half is the base content distribution of the first end of the double end sequencing sequence, and the second half is the base content distribution of the other end. Additional Figure 2: simplified annotation information of Gene Ontology classification of identified transcripts for S. glabra. Additional Figure 3: the gene classification on the bases of similarity on cluster of indigenous groups of protein database for S. glabra. Additional Figure 4: the gene classification on the bases of KEGG metabolic pathways for S. glabra. Additional Figure 5: the comparison of S. glabra sequence with the other species, and the results for top 10 species have been presented while rests are classified into other species. Additional Figure 6: the transcriptome sequence evaluation for S. glabra by (A) comparison of evaluation values (E values) and (B) the sequence consistency analysis. Additional Figure 7: expression analysis: (A) The FPKM density map shows the overall gene expression pattern of each sample; (B) the MA plot displays the differentially expressed genes; (C) the expression patterns based on cluster analysis of all the DEGs in the different samples; (D) the correlation between samples based on DEGs. Additional Table 1: expression-based frequency distribution of transcripts extracted from transcriptome data of S. glabra. Additional Table 2: characterization of transcriptome SSR markers in S. glabra. Additional Table 3: characterization of transcriptome SNP markers in S. glabra. Additional Table 4: characterization of transcriptome InDel markers in S. glabra. Additional Table 5: the SSR, SNP, and InDel markers in transcriptome-based unigenes of S. glabra with the respective annotations in GO, KEGG, and COG databases. Additional Table 6: list of sixteen randomly selected and validated SSR markers, their primers, and PCR products. [file 9990910.f1.zip › 9990910.f1/Additional Table 5- Markers annotations.xlsx]

## Sheet: Sheet1
Additional Table 5: The SSR, SNP, and InDel markers in transcriptome based unigenes of Sarcandra glabra with the respective annotations in GO, KEGG and COG data bases.
Chromosome	SNP Variants	SSR.type	SSR motif	InDel Variants	GO accession	GOterm	GO namespace	KEGG accession	KEGG annotation	COG name	COG class name	COG class code
Unigene1	1
Unigene10	26			1	GO:0000902	cell morphogenesis	biological_process	K11000	CALS
Unigene10000	1
Unigene100000	2	p3	(AAT)8	1
Unigene100001	21
Unigene100002	12				GO:0003674	molecular_function	molecular_function	K05658	ABCB1
Unigene100005	1			1
Unigene100006	3	p3	(TTC)6		GO:0000988	transcription factor activity, protein binding	molecular_function	K04508	TBL1
Unigene100008	27
Unigene10001	4
Unigene100010	2
Unigene100011	5	p3	(CCG)5	6	GO:0005840	ribosome	cellular_component			Ribosomal protein L20A (L18A)	Translation, ribosomal structure and biogenesis	J
Unigene100016	2
Unigene10002	12			1
Unigene100026	3
Unigene100029	15	p3	(AGA)5
Unigene100031	6
Unigene100032	2
Unigene100034	2	p3	(TTA)5		GO:0003723	RNA binding	molecular_function			Methionyl-tRNA synthetase	Translation, ribosomal structure and biogenesis	J
Unigene100035	9	c	(TCT)8tttcatgtgttttcttgacataattttatccatattaggcggcatg(TCT)8	2	GO:0005575	cellular_component	cellular_component	K04713	SUR2	Sterol desaturase/sphingolipid hydroxylase, fatty acid hydroxylase superfamily	Lipid transport and metabolism	I
Unigene100039	1	p2	(GT)7
Unigene100041	13	p2	(GA)8		GO:0005634	nucleus	cellular_component	K11836	USP5_13, UBP14	Uncharacterized Zn-finger protein, UBP-type	General function prediction only	R
Unigene100042	1
Unigene100043	2
Unigene100046	4	p1	(T)13
Unigene100047	26			1
Unigene10005	3
Unigene100052	3
Unigene100057	11
Unigene10006	1				GO:0003674	molecular_function	molecular_function
Unigene100064	1
Unigene100066	3
Unigene100067	7
Unigene100068	3				GO:0005829	cytosol	cellular_component
Unigene100069	31	p1	(T)16
Unigene100071	23			4	GO:0005622	intracellular	cellular_component	K09658	DPM2
Unigene100073	25			1	GO:0005739	mitochondrion	cellular_component
Unigene100076	6
Unigene100079	15	p1	(A)10	2
Unigene10008	4
Unigene100080	93	p1	(A)11	4
Unigene100081	4
Unigene100083	19			2
Unigene100085	13				GO:0008150	biological_process	biological_process
Unigene100090	19				GO:0003735	structural constituent of ribosome	molecular_function	K02872	RP-L13Ae, RPL13A
Unigene100091	3
Unigene100092	19			1	GO:0003677	DNA binding	molecular_function	K10899	RECQL	Superfamily II DNA helicase RecQ	Replication, recombination and repair	L
Unigene100094	7
Unigene100098	26	p1	(T)12	4
Unigene1001	10	p3	(TTC)5	3	GO:0003674	molecular_function	molecular_function			Beta-phosphoglucomutase or related phosphatase, HAD superfamily	Carbohydrate transport and metabolism	G
Unigene100100	30			1	GO:0003723	RNA binding	molecular_function	K00962	pnp, PNPT1	Polyribonucleotide nucleotidyltransferase (polynucleotide phosphorylase)	Translation, ribosomal structure and biogenesis	J
Unigene100101	31	c	(T)11c(A)10
Unigene100103	13			1	GO:0005575	cellular_component	cellular_component
Unigene100107	27			1
Unigene100108	20			2
Unigene100110	21	p2	(CT)7	3
Unigene100111	7				GO:0005575	cellular_component	cellular_component
Unigene100114	1
Unigene100115	7	p1	(T)10
Unigene100118	1
Unigene100119	3				GO:0003674	molecular_function	molecular_function
Unigene100121	6
Unigene100122	4	c	(AT)6aaacaggttgtagagttgaactctacattcaacccatacactcgaactcgtatgcccctttccc(AT)6	1
Unigene100124	4				GO:0002376	immune system process	biological_process			Uncharacterized conserved protein YkwD, contains CAP (CSP/antigen 5/PR1) domain	Function unknown	S
Unigene100126	4	c	(AG)11cgagaggcgacgacgaagaagacgaagacaaattagggataggtttgg(AGA)5	2	GO:0005737	cytoplasm	cellular_component	K04382	PPP2C
Unigene100128	6			2
Unigene100130	1
Unigene100134	14	p1	(A)10		GO:0005575	cellular_component	cellular_component	K00981	E2.7.7.41, CDS1, CDS2, cdsA	CDP-diglyceride synthetase	Lipid transport and metabolism	I
Unigene100135	18	p2	(TC)7	3	GO:0005634	nucleus	cellular_component	K12124	GI
Unigene100137	6	p2	(CT)10
Unigene100138	3			1
Unigene100139	1				GO:0006259	DNA metabolic process	biological_process	K11855	USP36_42
Unigene100140	3
Unigene100141	4				GO:0008135	translation factor activity, RNA binding	molecular_function	K03233	EEF1G	Glutathione S-transferase	Posttranslational modification, protein turnover, chaperones	O
Unigene100143	2
Unigene100144	7				GO:0005575	cellular_component	cellular_component			ABC-type multidrug transport system, ATPase component	Defense mechanisms	V
Unigene100146	1
Unigene100147	35			4
Unigene100149	5
Unigene100150	3
Unigene100151	21			6	GO:0003674	molecular_function	molecular_function			Alpha-tubulin suppressor and related RCC1 domain-containing proteins	Cell cycle control, cell division, chromosome partitioning	D
Unigene100156	1
Unigene100158	1
Unigene100159	4
Unigene10016	3			1
Unigene100164	40	p1	(A)15	12	GO:0000003	reproduction	biological_process
Unigene100167	18				GO:0005576	extracellular region	cellular_component
Unigene100168	13
Unigene100169	1
Unigene10017	1				GO:0005575	cellular_component	cellular_component	K08202	SLC22A4_5, OCTN
Unigene100170	37			1	GO:0005575	cellular_component	cellular_component
Unigene100174	1	p3	(GAT)5
Unigene100175	3			2
Unigene10018	13
Unigene100180	1	p1	(A)11
Unigene100181	15
Unigene100182	1
Unigene100183	18	p1	(T)11	3	GO:0003735	structural constituent of ribosome	molecular_function	K02935	RP-L7, MRPL12, rplL	Ribosomal protein L7/L12	Translation, ribosomal structure and biogenesis	J
Unigene100186	9	p2	(AG)21	1
Unigene100187	6	p1	(T)11	2
Unigene100188	11			2	GO:0005773	vacuole	cellular_component
Unigene100195	40			3	GO:0005198	structural molecule activity	molecular_function
Unigene100197	7				GO:0005575	cellular_component	cellular_component			Leucine-rich repeat (LRR) protein	Transcription	K
Unigene100198	5				GO:0005634	nucleus	cellular_component
Unigene10020	20
Unigene100202	14				GO:0005576	extracellular region	cellular_component
Unigene100203	5	p1	(A)13
Unigene100207	51				GO:0016491	oxidoreductase activity	molecular_function
Unigene100208	17	p1	(A)17	1
Unigene100209	25
Unigene100210	21
Unigene100211	4
Unigene100214	58			2	GO:0003735	structural constituent of ribosome	molecular_function	K02975	RP-S25e, RPS25	Ribosomal protein S25	Translation, ribosomal structure and biogenesis	J
Unigene100218	5
Unigene100221	41	p1	(A)15	9	GO:0003677	DNA binding	molecular_function	K11275	H1_5
Unigene100223	6	p2	(GT)18		GO:0005815	microtubule organizing center	cellular_component	K08876	SCYL1
Unigene100224	4	p1	(T)20	1
Unigene100226	8
Unigene100227	5				GO:0003674	molecular_function	molecular_function	K00101	E1.1.2.3, lldD
Unigene100231	8				GO:0005739	mitochondrion	cellular_component	K01647	CS, gltA
Unigene100234	23
Unigene100236	2
Unigene100237	1
Unigene100239	20			8	GO:0005737	cytoplasm	cellular_component	K08835	OXSR1, STK39
Unigene100240	12				GO:0006397	mRNA processing	biological_process
Unigene100242	16				GO:0005886	plasma membrane	cellular_component
Unigene100246	18
Unigene100248	2
Unigene100254	1
Unigene100256	3
Unigene100257	1
Unigene100258	1
Unigene100259	3
Unigene100260	2	p1	(T)11
Unigene100261	17			2
Unigene100264	3	p3	(TTG)5		GO:0003674	molecular_function	molecular_function	K18121	GLYR	3-hydroxyisobutyrate dehydrogenase or related beta-hydroxyacid dehydrogenase	Lipid transport and metabolism	I
Unigene100266	12			1	GO:0005575	cellular_component	cellular_component
Unigene100271	65			1	GO:0003674	molecular_function	molecular_function
Unigene100272	4
Unigene100274	1
Unigene100277	4
Unigene100278	5			1
Unigene10028	1
Unigene100281	26	p4	(CTTT)5	3
Unigene100282	1				GO:0003723	RNA binding	molecular_function	K03236	EIF1A	Translation initiation factor IF-1	Translation, ribosomal structure and biogenesis	J
Unigene100284	8				GO:0003674	molecular_function	molecular_function	K03781	katE, CAT, catB, srpA
Unigene100285	10
Unigene100286	2
Unigene100287	51	p1	(T)14	3	GO:0005783	endoplasmic reticulum	cellular_component	K11778	DHDDS, RER2, SRT1	Undecaprenyl pyrophosphate synthase	Lipid transport and metabolism	I
Unigene100288	7	c	(T)12atatgtattttggctacctttaaatctggaccattcaaaacagttaatctgttgattgaagccaaaaaagta(T)10	2
Unigene100289	8
Unigene100290	3
Unigene100292	10
Unigene100295	1
Unigene100297	1
Unigene100298	15	p2	(GA)11	2	GO:0008150	biological_process	biological_process	K00475	E1.14.11.9	Isopenicillin N synthase and related dioxygenases	Secondary metabolites biosynthesis, transport and catabolism	Q
Unigene1003	1
Unigene100300	9	c	(A)16taggaaaggaaaaaaaagaaaagaaaagaaaaagaaaaagtaaatctatctcaac(A)11
Unigene100303	5				GO:0003729	mRNA binding	molecular_function	K02872	RP-L13Ae, RPL13A
Unigene100306	17	p1	(T)11	2
Unigene100308	2
Unigene100309	2
Unigene100310	28
Unigene100314	16			2
Unigene100315	2
Unigene100316	1
Unigene100318	4			4
Unigene10032	8	p1	(A)11	4	GO:0005575	cellular_component	cellular_component
Unigene100321	13			3
Unigene100322	12				GO:0003674	molecular_function	molecular_function	K00831	serC, PSAT1	Phosphoserine aminotransferase	Coenzyme transport and metabolism	H
Unigene100325	19	p2	(AG)6	2	GO:0005575	cellular_component	cellular_component
Unigene100329	1
Unigene10033	2
Unigene100331	13	p1	(A)16
Unigene100332	27	p2	(AT)8
Unigene100336	2
Unigene100337	10
Unigene10034	8	p2	(AT)26
Unigene100342	47				GO:0005634	nucleus	cellular_component	K07198	PRKAA, AMPK	Serine/threonine protein kinase	Signal transduction mechanisms	T
Unigene100343	1	p1	(T)11
Unigene100346	1
Unigene100347	6	p2	(CT)7	2	GO:0005634	nucleus	cellular_component	K15423	PPP4C	Diadenosine tetraphosphatase ApaH/serine/threonine protein phosphatase, PP2A family	Signal transduction mechanisms	T
Unigene100348	4	p3	(ATT)5
Unigene100351	22	c	(A)11tcc(A)10	1
Unigene100353	3
Unigene100356	3				GO:0009536	plastid	cellular_component
Unigene100357	10				GO:0005575	cellular_component	cellular_component			Amino acid permease	Amino acid transport and metabolism	E
Unigene100359	47			3	GO:0003674	molecular_function	molecular_function			Serine/threonine protein kinase	Signal transduction mechanisms	T
Unigene100360	2
Unigene100362	2
Unigene100363	3
Unigene100364	8
Unigene100365	2
Unigene100366	5				GO:0003674	molecular_function	molecular_function			Serine/threonine protein kinase	Signal transduction mechanisms	T
Unigene100367	3
Unigene100368	1				GO:0005575	cellular_component	cellular_component
Unigene10037	4	p1	(A)10		GO:0001071	nucleic acid binding transcription factor activity	molecular_function	K14516	ERF1
Unigene100371	1
Unigene100372	4
Unigene100373	7				GO:0003723	RNA binding	molecular_function	K02877	RP-L15e, RPL15
Unigene100374	19	p2	(TC)6	2	GO:0000228	nuclear chromosome	cellular_component	K02606	ORC4
Unigene100375	6				GO:0005576	extracellular region	cellular_component	K16297	SCPL-II	Carboxypeptidase C (cathepsin A)	Amino acid transport and metabolism	E
Unigene100376	1
Unigene100378	32	p1	(A)10		GO:0003723	RNA binding	molecular_function
Unigene100379	19	c	(GA)11agagagagag(GA)10	6	GO:0003674	molecular_function	molecular_function
Unigene10038	22			2	GO:0005575	cellular_component	cellular_component	K11855	USP36_42
Unigene100380	2				GO:0000902	cell morphogenesis	biological_process	K13648	GAUT
Unigene100382	4	p1	(T)19
Unigene100389	2
Unigene100391	4
Unigene100392	1				GO:0008168	methyltransferase activity	molecular_function	K05928	E2.1.1.95
Unigene100395	10	c	(A)15tctctgcggttgcctttctgtc(A)11	4	GO:0005622	intracellular	cellular_component	K11804	WDR42A
Unigene100396	12	p2	(TA)14	1
Unigene100399	1
Unigene1004	3
Unigene100405	6
Unigene100406	9	p1	(T)10
Unigene100408	21	p1	(T)11	2
Unigene100409	4
Unigene10041	8	p3	(TTC)5
Unigene100410	5
Unigene100411	21			1
Unigene100413	12
Unigene100416	2			2	GO:0003674	molecular_function	molecular_function
Unigene10042	11
Unigene100420	1	c	(TA)23tgtgcgtgtgt(GA)15
Unigene100422	5				GO:0003674	molecular_function	molecular_function	K03935	NDUFS2
Unigene100423	4				GO:0003674	molecular_function	molecular_function	K00327	POR
Unigene100425	6	c	(AG)10cagtgagttaagctcttcacttcactctctttctttctt(TC)6	1
Unigene100426	7	p1	(T)10	1
Unigene100427	6			1
Unigene100428	16	p2	(AT)13	1
Unigene100429	8				GO:0004871	signal transducer activity	molecular_function
Unigene100431	3
Unigene100432	11
Unigene100433	11			2
Unigene100434	13	p2	(AG)6
Unigene100437	3	p1	(G)13	1	GO:0003674	molecular_function	molecular_function
Unigene10044	35	p2	(GA)6	2
Unigene100444	9	p1	(A)10	1	GO:0005575	cellular_component	cellular_component
Unigene100445	2				GO:0005739	mitochondrion	cellular_component
Unigene100449	41
Unigene100451	12			4	GO:0005622	intracellular	cellular_component
Unigene100456	13	p3	(ATA)5		GO:0006091	generation of precursor metabolites and energy	biological_process
Unigene100457	5	p2	(AG)11		GO:0005840	ribosome	cellular_component			Translation initiation factor 1 (eIF-1/SUI1)	Translation, ribosomal structure and biogenesis	J
Unigene100460	1
Unigene100463	5
Unigene100464	8	p2	(CT)19	1
Unigene100465	6	p2	(AG)28
Unigene100466	1
Unigene100468	2
Unigene100470	4
Unigene100471	1
Unigene100473	2
Unigene100474	3	p1	(T)15
Unigene100476	31	p3	(TTA)5	1
Unigene100477	1
Unigene100478	56	p1	(A)10		GO:0003674	molecular_function	molecular_function
Unigene100479	15	p2	(TC)10	1	GO:0000003	reproduction	biological_process
Unigene100483	50
Unigene100484	11	c	(GA)7ggatatggagtatggagactgggttcacttttgaaaagtggtggcgttggatcacatgattctcacgctctcagtagctac(T)10	1	GO:0000902	cell morphogenesis	biological_process	K04392	RAC1	GTPase SAR1 family domain	General function prediction only	R
Unigene100486	17
Unigene100489	12	c	(TC)20t(TTC)5	10	GO:0003674	molecular_function	molecular_function
Unigene10049	9	p2	(TC)18	3	GO:0005737	cytoplasm	cellular_component	K02160	accB, bccP	Biotin carboxyl carrier protein	Coenzyme transport and metabolism	H
Unigene100490	18	p1	(T)10	8
Unigene100494	1
Unigene1005	16	p3	(AAG)5	4
Unigene100501	21
Unigene100504	5	p3	(TTA)6		GO:0005634	nucleus	cellular_component	K11279	NAP1L1, NRP
Unigene100506	10			4
Unigene100511	8	p1	(T)20
Unigene100512	2
Unigene100515	18	p2	(TG)6	4	GO:0005575	cellular_component	cellular_component
Unigene100516	64			1
Unigene100517	7
Unigene100519	14	p1	(A)16
Unigene10052	14				GO:0003677	DNA binding	molecular_function	K09338	HD-ZIP
Unigene100520	20			2	GO:0004871	signal transducer activity	molecular_function	K03029	PSMD4, RPN10
Unigene100523	22	p1	(T)10	6	GO:0001071	nucleic acid binding transcription factor activity	molecular_function
Unigene100525	25			3	GO:0001071	nucleic acid binding transcription factor activity	molecular_function	K14491	ARR-B
Unigene100527	2
Unigene100530	13
Unigene100532	2
Unigene100536	7
Unigene100538	2			3	GO:0003729	mRNA binding	molecular_function
Unigene100539	9	p4	(AATA)5		GO:0006810	transport	biological_process
Unigene10054	43	p1	(T)10	10	GO:0005975	carbohydrate metabolic process	biological_process	K06617	E2.4.1.82
Unigene100540	1
Unigene100541	7				GO:0016491	oxidoreductase activity	molecular_function
Unigene100542	4
Unigene100543	17			1
Unigene100545	26
Unigene100548	1
Unigene10055	9
Unigene100551	3
Unigene100553	31			2	GO:0002376	immune system process	biological_process	K01115	PLD1_2	Phosphatidylserine/phosphatidylglycerophosphate/cardiolipin synthase or related enzyme	Lipid transport and metabolism	I
Unigene100554	7
Unigene100555	22				GO:0005737	cytoplasm	cellular_component	K01527	EGD1, BTF3
Unigene100556	3
Unigene100561	19	p1	(T)10
Unigene100562	2
Unigene100563	20			4	GO:0003735	structural constituent of ribosome	molecular_function	K02915	RP-L34e, RPL34
Unigene100565	8				GO:0007568	aging	biological_process	K08762	DBI, ACBP	Acyl-CoA-binding protein	Lipid transport and metabolism	I
Unigene100566	2
Unigene100569	1				GO:0005975	carbohydrate metabolic process	biological_process	K01179	E3.2.1.4
Unigene10057	1
Unigene100570	7	p2	(TA)14		GO:0005737	cytoplasm	cellular_component	K00799	GST, gst	Glutathione S-transferase	Posttranslational modification, protein turnover, chaperones	O
Unigene100574	18	p1	(A)10	4	GO:0003674	molecular_function	molecular_function
Unigene100575	6
Unigene100577	20			2	GO:0006950	response to stress	biological_process	K13459	RPS2	Leucine-rich repeat (LRR) protein	Transcription	K
Unigene100578	1
Unigene100579	15	p2	(AT)6		GO:0000902	cell morphogenesis	biological_process
Unigene10058	4
Unigene100580	3
Unigene100583	7
Unigene100584	56	p1	(T)11		GO:0003723	RNA binding	molecular_function
Unigene100585	3
Unigene100586	11	p2	(AT)25	4
Unigene100588	25
Unigene10059	9				GO:0003674	molecular_function	molecular_function	K01251	E3.3.1.1, ahcY	S-adenosylhomocysteine hydrolase	Coenzyme transport and metabolism	H
Unigene100590	59				GO:0005623	cell	cellular_component
Unigene100592	120	p2	(TA)6	9	GO:0005576	extracellular region	cellular_component			3',5'-cyclic AMP phosphodiesterase CpdA	Signal transduction mechanisms	T
Unigene100594	3
Unigene100596	17				GO:0005829	cytosol	cellular_component
Unigene100599	4	p1	(A)12
Unigene10060	1			1
Unigene100600	20	p1	(A)11	1
Unigene100603	51	p1	(T)16	1
Unigene100605	1
Unigene100609	17	p2	(CT)7	2	GO:0005634	nucleus	cellular_component			Diadenosine tetraphosphatase ApaH/serine/threonine protein phosphatase, PP2A family	Signal transduction mechanisms	T
Unigene10061	28			3
Unigene100611	11
Unigene100616	31	p3	(TGC)6		GO:0034641	cellular nitrogen compound metabolic process	biological_process
Unigene100617	1
Unigene10062	1
Unigene100622	12
Unigene100625	2
Unigene100627	32
Unigene100629	5
Unigene10063	7	p2	(TG)6	2
Unigene100630	3				GO:0003674	molecular_function	molecular_function	K11253	H3
Unigene100631	1				GO:0003674	molecular_function	molecular_function
Unigene100634	1
Unigene100636	6
Unigene100638	48				GO:0003735	structural constituent of ribosome	molecular_function	K02995	RP-S8e, RPS8	Ribosomal protein S8E	Translation, ribosomal structure and biogenesis	J
Unigene100641	1	c	(T)12aacgtattaatcgggcttaattgattgaaacgtgattttctgaatcactcattgggatttgggacaaagt(A)14
Unigene100647	20				GO:0005773	vacuole	cellular_component
Unigene100649	4				GO:0003674	molecular_function	molecular_function
Unigene10065	33	p1	(T)10	4	GO:0002376	immune system process	biological_process	K08057	CALR
Unigene100650	7				GO:0005829	cytosol	cellular_component
Unigene100651	16	p3	(TCT)8	1	GO:0005886	plasma membrane	cellular_component
Unigene100652	3				GO:0003735	structural constituent of ribosome	molecular_function	K02941	RP-LP0, RPLP0
Unigene100653	10			2
Unigene100654	11			2	GO:0000902	cell morphogenesis	biological_process	K11583	PPP2R3
Unigene100655	5
Unigene100660	14				GO:0005575	cellular_component	cellular_component			Serine/threonine protein kinase	Signal transduction mechanisms	T
Unigene100661	10			4	GO:0004871	signal transducer activity	molecular_function
Unigene100662	47			7	GO:0003674	molecular_function	molecular_function	K16280	RGLG
Unigene100663	2
Unigene100666	18	c	(A)23ttaat(A)24c(CT)7		GO:0006520	cellular amino acid metabolic process	biological_process	K05359	ADT, PDT	Prephenate dehydratase	Amino acid transport and metabolism	E
Unigene100667	22	c	(TCT)8tcatca(TCT)5	2	GO:0006464	cellular protein modification process	biological_process
Unigene100669	1
Unigene100672	26	p1	(A)10
Unigene100673	14	p1	(A)12	3
Unigene100674	41			1	GO:0000902	cell morphogenesis	biological_process	K10357	MYO5	Myosin heavy chain	General function prediction only	R
Unigene100675	1				GO:0003674	molecular_function	molecular_function	K03781	katE, CAT, catB, srpA
Unigene100677	26	p3	(CGG)5	2	GO:0003674	molecular_function	molecular_function	K17479	GRXCR1
Unigene100678	2
Unigene100681	17	p1	(T)18	1	GO:0005829	cytosol	cellular_component	K15086	TPS14
Unigene100684	2	p3	(ATG)5
Unigene100685	1
Unigene100686	27				GO:0003674	molecular_function	molecular_function	K08913	LHCB2
Unigene10069	2				GO:0001071	nucleic acid binding transcription factor activity	molecular_function	K09422	MYBP
Unigene100690	29
Unigene100691	4
Unigene100692	2
Unigene100694	12
Unigene1007	1
Unigene100701	1
Unigene100702	5	c	(T)16gaaatttcagattttactcgagattcaatataatgttttcttcaaaagaaatcttgagaatgttcttttttgc(T)15	1
Unigene100704	9				GO:0005575	cellular_component	cellular_component
Unigene100706	3
Unigene100707	4	p1	(T)10
Unigene100710	6	p1	(T)13
Unigene100711	1
Unigene100712	28	p2	(AG)6		GO:0006397	mRNA processing	biological_process
Unigene100717	2			1	GO:0003729	mRNA binding	molecular_function	K02885	RP-L19e, RPL19	Ribosomal protein L19E	Translation, ribosomal structure and biogenesis	J
Unigene100718	4
Unigene10072	15				GO:0005634	nucleus	cellular_component
Unigene100720	13			1
Unigene100723	8	p1	(A)20
Unigene100725	15	p1	(A)10
Unigene100726	1
Unigene100729	4				GO:0003674	molecular_function	molecular_function	K08518	STXBP5, SRO7_77
Unigene100730	5
Unigene100732	1			1
Unigene100733	4				GO:0005737	cytoplasm	cellular_component	K15803	GERD
Unigene100734	1
Unigene100739	3	p2	(CT)7
Unigene10074	57	p2	(AG)6		GO:0005198	structural molecule activity	molecular_function	K17268	COPE
Unigene100740	15	p3	(TTG)5		GO:0001071	nucleic acid binding transcription factor activity	molecular_function
Unigene100742	15	p1	(A)17	1	GO:0005634	nucleus	cellular_component
Unigene100743	40			4
Unigene100744	3				GO:0005575	cellular_component	cellular_component	K19703	FA2H, SCS7
Unigene100745	26			2
Unigene100746	20
Unigene100748	8				GO:0005737	cytoplasm	cellular_component	K00128	E1.2.1.3
Unigene10075	18			2
Unigene100752	6
Unigene100753	21			1
Unigene100755	3
Unigene100756	31				GO:0003674	molecular_function	molecular_function
Unigene100759	2
Unigene10076	35
Unigene100762	1
Unigene100763	14	p1	(T)10
Unigene100764	9			2
Unigene100766	45			1
Unigene10077	9	p3	(GTT)5	1
Unigene100774	10
Unigene100779	5				GO:0008150	biological_process	biological_process
Unigene100780	13			1
Unigene100781	18	p1	(T)12
Unigene100782	1
Unigene100783	1
Unigene100787	43	p1	(T)15		GO:0005575	cellular_component	cellular_component			Serine/threonine protein phosphatase PrpC	Signal transduction mechanisms	T
Unigene100788	1
Unigene10079	1
Unigene100790	12				GO:0005575	cellular_component	cellular_component	K05658	ABCB1	ABC-type multidrug transport system, ATPase and permease component	Defense mechanisms	V
Unigene100792	13				GO:0005840	ribosome	cellular_component	K02896	RP-L24e, RPL24
Unigene100795	2
Unigene100796	20			1
Unigene100798	19
Unigene10080	1
Unigene100800	8
Unigene100804	18	p1	(A)10	1	GO:0003674	molecular_function	molecular_function			Serine/threonine protein kinase	Signal transduction mechanisms	T
Unigene100805	29			1	GO:0009536	plastid	cellular_component
Unigene100806	6				GO:0005575	cellular_component	cellular_component
Unigene100809	5
Unigene100811	10				GO:0002376	immune system process	biological_process	K02901	RP-L27e, RPL27
Unigene100814	3	p3	(TCT)6
Unigene100815	19	p1	(T)18	2	GO:0003735	structural constituent of ribosome	molecular_function	K02920	RP-L36e, RPL36
Unigene100818	17	p2	(GA)13	1	GO:0005575	cellular_component	cellular_component
Unigene10082	1
Unigene100820	2				GO:0003924	GTPase activity	molecular_function
Unigene100822	6				GO:0005575	cellular_component	cellular_component	K15283	SLC35E1
Unigene100824	4	c	(A)10ctattgcatcccatggttacaaagagctggtatagcatctaaattcagagttaattccggcggtataa(T)10catatataacaaataaaaaaattgttgataaaaggaaaaaaaattaaaataaactgacctctgatccattgctaattgatgtgaggaag(GA)20
Unigene100827	19
Unigene100828	7	p2	(TA)9
Unigene100829	10
Unigene100830	3	c	(T)12cta(T)12
Unigene100832	2
Unigene100837	8	p2	(TC)6
Unigene100839	20	p4	(TAAA)5	1
Unigene10084	7
Unigene100840	11
Unigene100842	1
Unigene100847	1
Unigene100848	1
Unigene100849	5
Unigene100850	1	p1	(A)18
Unigene100851	11
Unigene100854	1	p2	(TA)8
Unigene100855	8				GO:0009536	plastid	cellular_component			Transcriptional and/or translational regulatory protein YebC/TACO1	Transcription	K
Unigene100856	3	p3	(TTA)5
Unigene10086	11	p1	(T)10	1
Unigene100860	8	p1	(A)20
Unigene100861	4				GO:0000988	transcription factor activity, protein binding	molecular_function			TATA-binding protein-associated factor Taf7, part of the TFIID transcription initiation complex	Transcription	K
Unigene100862	14			2
Unigene100863	9
Unigene100865	10			1
Unigene100866	5	p1	(A)10
Unigene100867	3	c	(TC)10aggacgaagcact(TC)9
Unigene100868	18			2	GO:0005575	cellular_component	cellular_component	K20028	ZDHHC2_15_20
Unigene100869	1
Unigene10087	8
Unigene100872	13			1	GO:0003674	molecular_function	molecular_function			Acetyl esterase/lipase	Lipid transport and metabolism	I
Unigene100873	15			2	GO:0003674	molecular_function	molecular_function			8-oxo-dGTP pyrophosphatase MutT and related house-cleaning NTP pyrophosphohydrolases, NUDIX family	Defense mechanisms	V
Unigene100875	3				GO:0003674	molecular_function	molecular_function			Acetyl esterase/lipase	Lipid transport and metabolism	I
Unigene100877	4	p3	(TTA)5
Unigene100880	4				GO:0005634	nucleus	cellular_component	K20246	EGT1
Unigene100883	1
Unigene100884	8	p2	(AG)7	1
Unigene100885	13	p1	(T)14	2	GO:0003924	GTPase activity	molecular_function	K07897	RAB7A
Unigene100890	4			1
Unigene100891	2			3
Unigene100894	21			1
Unigene100896	2
Unigene100898	19			1	GO:0005634	nucleus	cellular_component	K08770	UBC
Unigene100899	3				GO:0005575	cellular_component	cellular_component
Unigene1009	7			1	GO:0005829	cytosol	cellular_component			NAD(P)H-dependent FMN reductase	Energy production and conversion	C
Unigene100900	2
Unigene100904	1				GO:0005575	cellular_component	cellular_component			Na+/H+ antiporter NhaD or related arsenite permease	Inorganic ion transport and metabolism	P
Unigene100910	35
Unigene100913	4
Unigene100914	2
Unigene100916	3
Unigene100917	3	p1	(T)12
Unigene100919	28	p1	(T)12	6	GO:0005575	cellular_component	cellular_component	K07542	PIGV	Mannosyltransferase related to Gpi18	Carbohydrate transport and metabolism	G
Unigene100923	22			10	GO:0005634	nucleus	cellular_component			SET domain-containing protein (function unknown)	General function prediction only	R
Unigene100926	2
Unigene100928	5
Unigene100929	1
Unigene100937	34	p2	(TA)27	2	GO:0003674	molecular_function	molecular_function	K06630	YWHAE
Unigene100938	4
Unigene10094	4	p3	(TCT)5
Unigene100944	2			1	GO:0000003	reproduction	biological_process	K08736	MSH3	DNA mismatch repair ATPase MutS	Replication, recombination and repair	L
Unigene100945	3
Unigene100947	32	p3	(ATA)5	2	GO:0008150	biological_process	biological_process			ATPase components of ABC transporters with duplicated ATPase domains	General function prediction only	R
Unigene10095	3
Unigene100953	2
Unigene100957	1
Unigene10096	5			3
Unigene100961	4
Unigene100962	3	p1	(A)10
Unigene100964	23				GO:0003735	structural constituent of ribosome	molecular_function	K02938	RP-L8e, RPL8	Ribosomal protein L2	Translation, ribosomal structure and biogenesis	J
Unigene100966	1
Unigene100967	12			1	GO:0005575	cellular_component	cellular_component	K04713	SUR2	Sterol desaturase/sphingolipid hydroxylase, fatty acid hydroxylase superfamily	Lipid transport and metabolism	I
Unigene100970	11	p1	(A)14
Unigene100971	19				GO:0009536	plastid	cellular_component
Unigene100974	3	p2	(TG)11
Unigene100975	7
Unigene100976	1
Unigene100977	4
Unigene100978	23
Unigene100981	4
Unigene100983	4			1
Unigene100986	41			5	GO:0003674	molecular_function	molecular_function	K12619	XRN2, RAT1	5'-3' exonuclease	Replication, recombination and repair	L
Unigene100987	23				GO:0003735	structural constituent of ribosome	molecular_function	K02915	RP-L34e, RPL34
Unigene10099	2
Unigene100991	5				GO:0005739	mitochondrion	cellular_component	K02267	COX6B
Unigene100993	34	p2	(TC)9	3
Unigene100994	3	p3	(TCT)6
Unigene101002	8
Unigene101007	13
Unigene101009	22			1	GO:0005777	peroxisome	cellular_component	K00232	E1.3.3.6, ACOX1, ACOX3	Acyl-CoA dehydrogenase related to the alkylation response protein AidB	Lipid transport and metabolism	I
Unigene10101	8
Unigene101012	16				GO:0005794	Golgi apparatus	cellular_component
Unigene101013	1	p1	(T)10
Unigene101014	4
Unigene101015	9
Unigene101017	2
Unigene101019	16
Unigene101020	4
Unigene101021	5
Unigene101022	2
Unigene101023	8			1	GO:0005575	cellular_component	cellular_component	K15176	CTR9	Tetratricopeptide (TPR) repeat	General function prediction only	R
Unigene101024	3
Unigene101026	23			1	GO:0005575	cellular_component	cellular_component
Unigene101028	67	p1	(T)12	2	GO:0005739	mitochondrion	cellular_component
Unigene101029	8
Unigene10103	4
Unigene101030	2
Unigene101031	28
Unigene101032	3
Unigene101033	2				GO:0016491	oxidoreductase activity	molecular_function
Unigene101035	1	p2	(CT)36
Unigene101038	1				GO:0003735	structural constituent of ribosome	molecular_function	K02873	RP-L13e, RPL13
Unigene101039	8	p1	(T)10
Unigene101040	3
Unigene101042	8			1	GO:0009536	plastid	cellular_component
Unigene101045	6
Unigene10105	14	p1	(A)12	2	GO:0005622	intracellular	cellular_component
Unigene101051	47	p2	(GA)29		GO:0005575	cellular_component	cellular_component			Dipeptide/tripeptide permease	Amino acid transport and metabolism	E
Unigene101052	5
Unigene101056	2
Unigene101059	5
Unigene101060	1	p1	(A)10
Unigene101061	32	p1	(A)10
Unigene101064	2				GO:0005575	cellular_component	cellular_component	K01535	PMA1, PMA2
Unigene101066	1
Unigene101068	2
Unigene101069	1
Unigene10107	34			4	GO:0005575	cellular_component	cellular_component
Unigene101070	15			4
Unigene101071	16			1	GO:0000902	cell morphogenesis	biological_process	K20553	XRN4	5'-3' exonuclease	Replication, recombination and repair	L
Unigene101072	1
Unigene101073	36	c	(GAT)6ggtgatgatggtgg(TGA)5t(GGC)7	6	GO:0006464	cellular protein modification process	biological_process
Unigene101074	26	p1	(A)11	5	GO:0003723	RNA binding	molecular_function	K12823	DDX5, DBP2	Superfamily II DNA and RNA helicase	Replication, recombination and repair	L
Unigene101076	1
Unigene101079	7
Unigene101080	34			2	GO:0005575	cellular_component	cellular_component
Unigene101083	11	p3	(AAT)5
Unigene101086	8				GO:0003674	molecular_function	molecular_function			Phospholipase/lecithinase/hemolysin	Lipid transport and metabolism	I
Unigene101087	11	p2	(TC)6	3	GO:0005829	cytosol	cellular_component			Serine/threonine protein kinase	Signal transduction mechanisms	T
Unigene10109	29
Unigene101091	13			4
Unigene101092	8	p1	(T)11
Unigene101094	4
Unigene101096	1				GO:0016491	oxidoreductase activity	molecular_function
Unigene10110	8
Unigene101101	2				GO:0005575	cellular_component	cellular_component
Unigene101102	10
Unigene101103	11	p1	(A)12	1
Unigene101104	30	p2	(TA)11
Unigene101108	18
Unigene101115	11	p2	(TA)31		GO:0005575	cellular_component	cellular_component
Unigene101116	5
Unigene101118	5
Unigene101119	9			1
Unigene10112	1
Unigene101120	2
Unigene101121	8
Unigene101123	6
Unigene101124	13	p1	(T)10	3	GO:0001071	nucleic acid binding transcription factor activity	molecular_function	K09060	GBF
Unigene101126	2
Unigene101129	1				GO:0005618	cell wall	cellular_component	K00549	metE
Unigene101133	12				GO:0001071	nucleic acid binding transcription factor activity	molecular_function
Unigene101134	1	p1	(T)15	1
Unigene101137	32	p1	(T)12	4	GO:0003674	molecular_function	molecular_function	K09140	TSR3	Ribosome biogenesis protein Tsr3 (rRNA maturation)	Translation, ribosomal structure and biogenesis	J
Unigene101140	11	p1	(T)10
Unigene101141	5	p2	(TA)28
Unigene101142	27	p1	(A)20	1
Unigene101143	12			1
Unigene101146	12			3
Unigene101150	6
Unigene101151	7
Unigene101153	11				GO:0005576	extracellular region	cellular_component	K08235	E2.4.1.207
Unigene101157	14	p2	(AT)7	1
Unigene101161	32	p1	(T)10	1	GO:0006464	cellular protein modification process	biological_process
Unigene101163	9	p2	(AT)6
Unigene101165	28	p3	(GAA)5	1	GO:0005575	cellular_component	cellular_component			Leucine-rich repeat (LRR) protein	Transcription	K
Unigene101168	3	c	(T)10atgggatcgcacggaccttggctaagttgtcgtggcacttgatcctcgtgatcggtgccacatgggctccacatggaactaaccgggatcc(TA)7
Unigene10117	3
Unigene101170	4	p1	(T)13	2
Unigene101171	6
Unigene101172	2
Unigene101174	7
Unigene101176	1
Unigene101178	2
Unigene101179	17
Unigene101180	54			3
Unigene101181	15				GO:0005575	cellular_component	cellular_component
Unigene101183	3			1
Unigene101184	7
Unigene101185	12
Unigene101186	2
Unigene101187	31			1	GO:0003674	molecular_function	molecular_function			Serine/threonine protein kinase	Signal transduction mechanisms	T
Unigene101188	16			2	GO:0006464	cellular protein modification process	biological_process
Unigene101190	4
Unigene101193	19
Unigene101194	37			3
Unigene101196	28			4	GO:0005777	peroxisome	cellular_component			Acyl-coenzyme A synthetase/AMP-(fatty) acid ligase	Lipid transport and metabolism	I
Unigene101199	1
Unigene1012	4			2
Unigene10120	1
Unigene101204	1
Unigene101205	28	p1	(A)10	2	GO:0005856	cytoskeleton	cellular_component
Unigene101208	6				GO:0003674	molecular_function	molecular_function	K00033	PGD, gnd, gntZ
Unigene101213	1				GO:0003674	molecular_function	molecular_function
Unigene101215	17
Unigene101218	1
Unigene101220	3
Unigene101221	1
Unigene101226	27				GO:0003723	RNA binding	molecular_function
Unigene101229	13
Unigene10123	4	p1	(A)11
Unigene101232	1
Unigene101233	14				GO:0005575	cellular_component	cellular_component
Unigene101236	2				GO:0001071	nucleic acid binding transcription factor activity	molecular_function
Unigene101237	10
Unigene101239	8	p2	(CT)9		GO:0003735	structural constituent of ribosome	molecular_function	K02904	RP-L29, rpmC
Unigene101240	4				GO:0005634	nucleus	cellular_component			Transposase InsO and inactivated derivatives	Mobilome: prophages, transposons	X
Unigene101242	5
Unigene101245	9
Unigene101246	13			2
Unigene101248	15
Unigene101249	8
Unigene10125	18			2	GO:0000902	cell morphogenesis	biological_process			Pimeloyl-ACP methyl ester carboxylesterase	Coenzyme transport and metabolism	H
Unigene101252	1
Unigene101253	24	p1	(T)12	1	GO:0006464	cellular protein modification process	biological_process
Unigene101254	2	p1	(A)12
Unigene101255	2
Unigene101256	12
Unigene101258	1
Unigene10126	11			3	GO:0003735	structural constituent of ribosome	molecular_function	K02901	RP-L27e, RPL27	Ribosomal protein L14E/L6E/L27E	Translation, ribosomal structure and biogenesis	J
Unigene101262	10			1
Unigene101263	7
Unigene101264	2				GO:0002376	immune system process	biological_process	K13459	RPS2	Leucine-rich repeat (LRR) protein	Transcription	K
Unigene101265	6
Unigene101271	1
Unigene101272	14
Unigene101276	9			2	GO:0003674	molecular_function	molecular_function
Unigene101277	3				GO:0003674	molecular_function	molecular_function	K00134	GAPDH, gapA	Glyceraldehyde-3-phosphate dehydrogenase/erythrose-4-phosphate dehydrogenase	Carbohydrate transport and metabolism	G
Unigene10128	24			1
Unigene101280	5	p1	(T)14	1
Unigene101281	1
Unigene101282	10
Unigene101283	36			7	GO:0005575	cellular_component	cellular_component			Leucine-rich repeat (LRR) protein	Transcription	K
Unigene101286	10	p1	(T)15	1	GO:0001071	nucleic acid binding transcription factor activity	molecular_function	K14491	ARR-B
Unigene101287	1
Unigene10129	1				GO:0003677	DNA binding	molecular_function	K02985	RP-S3e, RPS3	Ribosomal protein S3	Translation, ribosomal structure and biogenesis	J
Unigene101293	7
Unigene101294	1
Unigene1013	33				GO:0003674	molecular_function	molecular_function
Unigene101300	28
Unigene101302	15			1
Unigene101304	2				GO:0006950	response to stress	biological_process	K13459	RPS2	Leucine-rich repeat (LRR) protein	Transcription	K
Unigene101308	8				GO:0005694	chromosome	cellular_component	K16803	CKAP5, XMAP215
Unigene10131	7
Unigene101310	1
Unigene101311	1
Unigene101313	3				GO:0003674	molecular_function	molecular_function
Unigene101316	33	p2	(TC)24	7	GO:0005737	cytoplasm	cellular_component	K01915	glnA, GLUL
Unigene101317	4
Unigene101319	19
Unigene10132	51	p1	(A)10
Unigene101320	39	p1	(T)12	1
Unigene101326	2	p2	(CT)13
Unigene101327	4	p2	(TC)20
Unigene101328	3
Unigene101329	27				GO:0005575	cellular_component	cellular_component
Unigene101330	10	p2	(CT)17	5
Unigene101334	22				GO:0004518	nuclease activity	molecular_function
Unigene101338	1	p2	(AT)11
Unigene101339	9	p2	(AT)25	4	GO:0003677	DNA binding	molecular_function
Unigene101341	11				GO:0005615	extracellular space	cellular_component	K01312	PRSS1_2_3
Unigene101343	14			1	GO:0009536	plastid	cellular_component
Unigene101348	4	p1	(A)13	1
Unigene10135	27			3
Unigene101351	3	p1	(T)12
Unigene101356	2
Unigene101358	18	p1	(A)14
Unigene101359	14	p1	(A)10	2
Unigene101364	2	c	(T)16atcaaatttctagttgatccataaacaatagta(T)15
Unigene101365	6				GO:0003674	molecular_function	molecular_function	K03782	katG
Unigene101367	6
Unigene10137	1
Unigene101373	6				GO:0003674	molecular_function	molecular_function			Nucleoside-diphosphate-sugar epimerase	Cell wall/membrane/envelope biogenesis	M
Unigene101374	7				GO:0005634	nucleus	cellular_component	K00549	metE
Unigene101375	21	p1	(A)16	1
Unigene101382	5			1
Unigene101387	25			3
Unigene101388	4				GO:0003674	molecular_function	molecular_function
Unigene10139	20
Unigene101390	9	p2	(AT)7
Unigene101395	7
Unigene101397	1
Unigene101398	7	p1	(A)10	1
Unigene1014	18
Unigene101401	1
Unigene101404	4
Unigene101406	6
Unigene101407	1
Unigene101410	36			6	GO:0005634	nucleus	cellular_component	K14292	TGS1
Unigene101411	2
Unigene101413	2
Unigene101414	12	p1	(T)20	1	GO:0003674	molecular_function	molecular_function	K01723	AOS
Unigene101415	7
Unigene101416	31			3	GO:0003674	molecular_function	molecular_function	K14863	YTM1, WDR12
Unigene101419	25
Unigene101420	5	p1	(A)12
Unigene101421	12			1
Unigene101423	3
Unigene101425	5			4	GO:0005623	cell	cellular_component
Unigene101427	8
Unigene101428	3				GO:0003729	mRNA binding	molecular_function	K02872	RP-L13Ae, RPL13A
Unigene101429	1				GO:0003674	molecular_function	molecular_function	K03234	EEF2	Translation elongation factor EF-G, a GTPase	Translation, ribosomal structure and biogenesis	J
Unigene10143	45			3	GO:0005634	nucleus	cellular_component	K03348	APC1
Unigene101430	10				GO:0005575	cellular_component	cellular_component
Unigene101433	3
Unigene101435	4				GO:0003674	molecular_function	molecular_function	K03781	katE, CAT, catB, srpA
Unigene101436	2	p1	(A)12	1
Unigene101438	18	p1	(A)12
Unigene101440	9	p2	(CT)11	1
Unigene101441	21	p2	(CT)27	2	GO:0003674	molecular_function	molecular_function	K17867	DPH4, DNAJC24	DnaJ-class molecular chaperone with C-terminal Zn finger domain	Posttranslational modification, protein turnover, chaperones	O
Unigene101445	31	p2	(CT)6	5	GO:0005575	cellular_component	cellular_component	K17086	TM9SF2_4
Unigene101448	17			2
Unigene101449	1	p2	(AT)6	1
Unigene10145	3				GO:0005975	carbohydrate metabolic process	biological_process
Unigene101452	18	c	(TC)9tt(TC)11	7	GO:0005739	mitochondrion	cellular_component	K18587	COQ9	Ubiquinone biosynthesis protein COQ9	Coenzyme transport and metabolism	H
Unigene101454	1
Unigene101459	4
Unigene101460	4	p1	(A)10	1	GO:0003674	molecular_function	molecular_function			Cytochrome b involved in lipid metabolism	Energy production and conversion	C
Unigene101463	10
Unigene101464	2
Unigene101468	6
Unigene101470	19			1
Unigene101472	3
Unigene101473	1				GO:0000003	reproduction	biological_process	K10696	BRE1
Unigene101474	1				GO:0004871	signal transducer activity	molecular_function	K07297	ADIPOR	Predicted membrane channel-forming protein YqfA, hemolysin III family	Intracellular trafficking, secretion, and vesicular transport	U
Unigene101475	1	c	(T)13cttaacacgaataaatgccattatcatctttatcactgctattatttttatga(T)12	1
Unigene101476	5
Unigene101478	6
Unigene101480	1				GO:0003674	molecular_function	molecular_function	K00383	GSR, gor
Unigene101485	4
Unigene101486	10	p3	(TCT)5
Unigene101487	2
Unigene101491	5	p2	(CA)22	1	GO:0003674	molecular_function	molecular_function	K07252	E3.6.1.43	Membrane-associated phospholipid phosphatase	Lipid transport and metabolism	I
Unigene101492	9
Unigene101493	1
Unigene101494	3
Unigene101495	10
Unigene101497	1	c	(A)25tctcccataagctcccgttcataattaattccgttgataattttttttctccatcttttcttatgca(T)10
Unigene101498	1
Unigene1015	4
Unigene101501	6
Unigene101503	5	p1	(A)10	3	GO:0005575	cellular_component	cellular_component	K02155	ATPeV0C, ATP6L	FoF1-type ATP synthase, membrane subunit c/Archaeal/vacuolar-type H+-ATPase, subunit K	Energy production and conversion	C
Unigene10151	6				GO:0005634	nucleus	cellular_component			Transposase InsO and inactivated derivatives	Mobilome: prophages, transposons	X
Unigene101510	8				GO:0003674	molecular_function	molecular_function			Na+-driven multidrug efflux pump	Defense mechanisms	V
Unigene101512	3	p3	(CAT)7
Unigene101513	16	p2	(CT)9		GO:0005634	nucleus	cellular_component			Serine/threonine protein phosphatase PrpC	Signal transduction mechanisms	T
Unigene101515	7
Unigene101517	12				GO:0016491	oxidoreductase activity	molecular_function
Unigene101518	5
Unigene101519	5	p2	(TC)11		GO:0001071	nucleic acid binding transcription factor activity	molecular_function
Unigene10152	1
Unigene101523	2
Unigene101524	5
Unigene101525	15				GO:0005575	cellular_component	cellular_component			Amino acid transporter	Amino acid transport and metabolism	E
Unigene101527	1
Unigene101528	1
Unigene101531	2
Unigene101535	5
Unigene101537	9			3
Unigene101538	12
Unigene101539	4	p2	(AT)9
Unigene101540	2
Unigene101541	6				GO:0003674	molecular_function	molecular_function	K03782	katG	Catalase (peroxidase I)	Inorganic ion transport and metabolism	P
Unigene101545	33	p6	(GTTAGG)6	1	GO:0003674	molecular_function	molecular_function	K13103	TFIP11
Unigene101546	10	p1	(A)14	1
Unigene101548	1
Unigene101549	21			1	GO:0005829	cytosol	cellular_component
Unigene101550	26			1	GO:0003674	molecular_function	molecular_function
Unigene101554	7				GO:0005576	extracellular region	cellular_component
Unigene101555	21
Unigene101556	2				GO:0016491	oxidoreductase activity	molecular_function			Predicted oxidoreductase (related to aryl-alcohol dehydrogenase)	General function prediction only	R
Unigene101557	10			2
Unigene101558	6			2	GO:0005634	nucleus	cellular_component			Serine/threonine protein kinase	Signal transduction mechanisms	T
Unigene101560	8
Unigene101561	3	p3	(CTT)6	1
Unigene101562	10				GO:0003677	DNA binding	molecular_function
Unigene101563	6	p1	(T)11
Unigene101565	4
Unigene101566	12			2	GO:0003674	molecular_function	molecular_function	K00029	E1.1.1.40, maeB	Malic enzyme	Energy production and conversion	C
Unigene101568	4	p3	(TGA)12
Unigene10157	9				GO:0016491	oxidoreductase activity	molecular_function	K07393	ECM4	Glutathionyl-hydroquinone reductase	Energy production and conversion	C
Unigene101574	6
Unigene101579	27	p1	(A)17	2
Unigene10158	12	p1	(A)12	1	GO:0016791	phosphatase activity	molecular_function	K17508	PTC7, PPTC7	Serine/threonine protein phosphatase PrpC	Signal transduction mechanisms	T
Unigene101582	19			2	GO:0000988	transcription factor activity, protein binding	molecular_function	K15128	MED6
Unigene101583	19				GO:0003674	molecular_function	molecular_function	K00507	SCD, desC
Unigene101585	5				GO:0003674	molecular_function	molecular_function	K00522	FTH1
Unigene101586	1	p1	(A)18	1
Unigene101587	4	p2	(GA)6
Unigene101589	12	p1	(T)11	3
Unigene101590	8	p1	(A)10
Unigene101592	11	p1	(T)12
Unigene101593	12
Unigene101594	3
Unigene101596	6
Unigene101601	4
Unigene101602	61	p1	(A)10	6	GO:0016829	lyase activity	molecular_function	K17982	TPS04, GES
Unigene101604	5	c	(TC)9cctctctctatcttggttgttagcagatttcatttatctg(T)10
Unigene101607	57	p1	(T)11	2	GO:0005575	cellular_component	cellular_component	K17776	MTX
Unigene10161	19	p3	(TGA)6
Unigene101612	7
Unigene101615	3
Unigene101616	9
Unigene101617	3			1	GO:0003723	RNA binding	molecular_function
Unigene101618	7			3
Unigene10162	1
Unigene101620	63			2
Unigene101621	40			2
Unigene101623	12			3	GO:0003674	molecular_function	molecular_function			Glycerophosphoryl diester phosphodiesterase	Lipid transport and metabolism	I
Unigene101624	12			1	GO:0003677	DNA binding	molecular_function
Unigene101625	39			2	GO:0006950	response to stress	biological_process	K13459	RPS2	Leucine-rich repeat (LRR) protein	Transcription	K
Unigene101626	7
Unigene101627	14			3	GO:0005737	cytoplasm	cellular_component	K20457	DHFS	Folylpolyglutamate synthase/Dihydropteroate synthase	Coenzyme transport and metabolism	H
Unigene101629	5
Unigene10163	1
Unigene101634	16
Unigene101636	1	p1	(A)20
Unigene101637	4
Unigene101639	26			2	GO:0002376	immune system process	biological_process	K12815	DHX38, PRP16	HrpA-like RNA helicase	Translation, ribosomal structure and biogenesis	J
Unigene101642	2				GO:0003735	structural constituent of ribosome	molecular_function	K02981	RP-S2e, RPS2
Unigene101647	12	p1	(A)11	1	GO:0003677	DNA binding	molecular_function
Unigene101652	3
Unigene101658	21			3
Unigene10166	4
Unigene101660	15			1
Unigene101662	5			2	GO:0003674	molecular_function	molecular_function			Ubiquitin-protein ligase	Posttranslational modification, protein turnover, chaperones	O
Unigene101663	3
Unigene101666	20	p1	(A)10		GO:0001071	nucleic acid binding transcription factor activity	molecular_function
Unigene101669	8				GO:0005737	cytoplasm	cellular_component	K01638	aceB, glcB
Unigene101675	3			2
Unigene101676	15			1
Unigene101678	19
Unigene10168	2				GO:0002376	immune system process	biological_process			Leucine-rich repeat (LRR) protein	Transcription	K
Unigene101680	2
Unigene101681	1	p2	(AT)16
Unigene101682	9
Unigene101683	4	p1	(C)16
Unigene101684	9			4
Unigene101685	19			3	GO:0005634	nucleus	cellular_component	K15429	TRM5, TRMT5	tRNA G37 N-methylase Trm5	Translation, ribosomal structure and biogenesis	J
Unigene101686	4	p2	(TC)8
Unigene101689	57	p1	(A)14	2	GO:0003674	molecular_function	molecular_function	K02886	RP-L2, MRPL2, rplB
Unigene101692	6
Unigene101694	2				GO:0006950	response to stress	biological_process	K13459	RPS2	Leucine-rich repeat (LRR) protein	Transcription	K
Unigene101699	4
Unigene101703	1
Unigene101705	10
Unigene101707	1
Unigene101710	1
Unigene101712	1
Unigene101714	4	p2	(AT)11
Unigene101715	18	p2	(CT)6	1	GO:0004871	signal transducer activity	molecular_function
Unigene101716	10
Unigene101717	1
Unigene101718	2	p1	(A)10
Unigene101719	37
Unigene10172	7
Unigene101722	3	p1	(T)11
Unigene101723	10			1
Unigene101725	2				GO:0000003	reproduction	biological_process	K16569	TUBGCP2, GCP2
Unigene101728	5
Unigene101729	6				GO:0003674	molecular_function	molecular_function
Unigene101730	19				GO:0003723	RNA binding	molecular_function	K07573	CSL4, EXOSC1	Exosome complex RNA-binding protein Csl4, contains S1 and Zn-ribbon domains	Translation, ribosomal structure and biogenesis	J
Unigene101732	1
Unigene101734	4
Unigene101736	6
Unigene101738	29			4	GO:0002376	immune system process	biological_process
Unigene101742	3	c	(AT)16(AG)10
Unigene101746	6
Unigene10175	1
Unigene101751	7
Unigene101752	2				GO:0009536	plastid	cellular_component
Unigene101754	7				GO:0005737	cytoplasm	cellular_component	K08800	NUAK
Unigene101755	9
Unigene101756	11			1
Unigene10176	24
Unigene101761	28			1	GO:0005622	intracellular	cellular_component	K01358	clpP, CLPP	ATP-dependent protease ClpP, protease subunit	Posttranslational modification, protein turnover, chaperones	O
Unigene101764	2	p2	(CA)7
Unigene101767	3
Unigene101773	10	p1	(A)16
Unigene101775	11			4	GO:0005737	cytoplasm	cellular_component	K00128	E1.2.1.3
Unigene101779	2
Unigene101783	1				GO:0005575	cellular_component	cellular_component
Unigene101785	2
Unigene101787	3
Unigene101789	10	p3	(AGA)7	1	GO:0001071	nucleic acid binding transcription factor activity	molecular_function
Unigene10179	2			1
Unigene101790	5
Unigene101792	2	p2	(TC)8
Unigene101793	4				GO:0005575	cellular_component	cellular_component			Leucine-rich repeat (LRR) protein	Transcription	K
Unigene101794	45	p3	(AAG)16	3
Unigene101795	7
Unigene101799	13			1
Unigene10180	4	p3	(ATC)5	2
Unigene101800	1				GO:0006950	response to stress	biological_process	K00799	GST, gst	Glutathione S-transferase	Posttranslational modification, protein turnover, chaperones	O
Unigene101803	4
Unigene101804	9
Unigene101805	8	p3	(AGA)8	1
Unigene10181	46			5
Unigene101811	45	c	(TCC)6gcttcctcaccgaactccccgtacatgtctctaatg(GAC)5	1	GO:0003674	molecular_function	molecular_function
Unigene101814	10	p1	(T)13	1	GO:0003674	molecular_function	molecular_function	K12847	USP39, SAD1
Unigene101815	5
Unigene101816	4
Unigene101817	1
Unigene101819	1				GO:0005737	cytoplasm	cellular_component	K11877	PSMG3, PAC3
Unigene101820	1
Unigene101822	5
Unigene101823	2				GO:0005737	cytoplasm	cellular_component	K00128	E1.2.1.3
Unigene101826	7
Unigene101827	1
Unigene101831	1				GO:0005739	mitochondrion	cellular_component	K04564	SOD2
Unigene101832	58			4	GO:0009058	biosynthetic process	biological_process	K13421	UMPS	Orotate phosphoribosyltransferase	Nucleotide transport and metabolism	F
Unigene101835	1
Unigene101838	30			1	GO:0005737	cytoplasm	cellular_component	K18081	MTMR1_2
Unigene101839	8			1	GO:0005575	cellular_component	cellular_component
Unigene10184	37				GO:0034641	cellular nitrogen compound metabolic process	biological_process
Unigene101840	19	p3	(TTA)5	2	GO:0005575	cellular_component	cellular_component	K01535	PMA1, PMA2	Magnesium-transporting ATPase (P-type)	Inorganic ion transport and metabolism	P
Unigene101842	14			3
Unigene101843	5
Unigene101844	6
Unigene101845	23	c	(AT)6c(A)17	3
Unigene101847	9				GO:0003735	structural constituent of ribosome	molecular_function	K02870	RP-L12e, RPL12
Unigene10185	1				GO:0005575	cellular_component	cellular_component
Unigene101852	9
Unigene101853	1	p1	(T)10
Unigene101854	6
Unigene101855	2
Unigene101856	5	p1	(A)11
Unigene101857	5				GO:0005975	carbohydrate metabolic process	biological_process	K00975	glgC
Unigene101858	4
Unigene101861	6				GO:0003674	molecular_function	molecular_function	K00122	FDH
Unigene101862	15
Unigene101863	13	p2	(GA)9	3	GO:0006520	cellular amino acid metabolic process	biological_process	K01739	metB	Cystathionine beta-lyase/cystathionine gamma-synthase	Amino acid transport and metabolism	E
Unigene101864	4
Unigene101865	1
Unigene101867	38
Unigene101868	21	p3	(CAT)12		GO:0003723	RNA binding	molecular_function	K12829	SF3B2, SAP145, CUS1
Unigene10187	6
Unigene101870	6			1
Unigene101871	7			1
Unigene101873	11
Unigene101875	1
Unigene101876	4
Unigene101878	1
Unigene101879	3
Unigene10188	15	p2	(CT)11		GO:0005622	intracellular	cellular_component	K11789	VPRBP, DCAF1
Unigene101880	24	p4	(TTAT)5	1	GO:0003674	molecular_function	molecular_function	K03043	rpoB
Unigene101882	5	p1	(A)15
Unigene101884	10
Unigene101886	4
Unigene101887	7			2
Unigene101888	7			2	GO:0003723	RNA binding	molecular_function	K02875	RP-L14e, RPL14	Ribosomal protein L14E/L6E/L27E	Translation, ribosomal structure and biogenesis	J
Unigene10189	3	p3	(GAA)5		GO:0005575	cellular_component	cellular_component	K18789	XGD1
Unigene101891	33	p2	(GT)7	2	GO:0005886	plasma membrane	cellular_component	K17499	PPM1G, PP2CG	Serine/threonine protein phosphatase PrpC	Signal transduction mechanisms	T
Unigene101892	8			1	GO:0005777	peroxisome	cellular_component
Unigene101893	1
Unigene101897	30				GO:0005623	cell	cellular_component
Unigene101898	9
Unigene101899	8			1
Unigene101901	5
Unigene101902	14			1
Unigene101903	2	p1	(A)20
Unigene101904	3	p3	(ATA)15
Unigene101908	11	p2	(AT)11
Unigene101909	4
Unigene101912	8			1	GO:0016791	phosphatase activity	molecular_function			Serine/threonine protein phosphatase PrpC	Signal transduction mechanisms	T
Unigene101914	4
Unigene101916	1
Unigene101917	32			2	GO:0003674	molecular_function	molecular_function			DnaJ-class molecular chaperone with C-terminal Zn finger domain	Posttranslational modification, protein turnover, chaperones	O
Unigene101918	1
Unigene101924	3
Unigene101925	2
Unigene101928	7			5	GO:0005634	nucleus	cellular_component			Stress-induced morphogen (activity unknown)	Signal transduction mechanisms	T
Unigene10193	23			1	GO:0003674	molecular_function	molecular_function	K01190	lacZ	Beta-galactosidase/beta-glucuronidase	Carbohydrate transport and metabolism	G
Unigene101932	3
Unigene101933	10
Unigene101934	1	p3	(TTA)7
Unigene101935	1
Unigene101937	38	p3	(GAT)5	2	GO:0005622	intracellular	cellular_component	K14786	KRI1
Unigene10194	1
Unigene101941	14			2
Unigene101942	43			3	GO:0005622	intracellular	cellular_component			ATP-dependent 26S proteasome regulatory subunit	Posttranslational modification, protein turnover, chaperones	O
Unigene101944	19				GO:0005575	cellular_component	cellular_component
Unigene101945	1	p1	(A)15
Unigene101951	6				GO:0006629	lipid metabolic process	biological_process	K01613	psd, PISD
Unigene101953	26				GO:0016491	oxidoreductase activity	molecular_function
Unigene101956	4	p2	(CT)7	1
Unigene101960	13	p2	(AG)8
Unigene101961	1
Unigene101964	3
Unigene101966	29	p3	(TGA)5	4	GO:0003723	RNA binding	molecular_function
Unigene10197	1
Unigene101975	5			1
Unigene101976	27				GO:0003674	molecular_function	molecular_function
Unigene101977	8
Unigene101978	5				GO:0005886	plasma membrane	cellular_component			Serine/threonine protein kinase	Signal transduction mechanisms	T
Unigene10198	4
Unigene101981	30				GO:0003674	molecular_function	molecular_function
Unigene101984	5			4	GO:0005777	peroxisome	cellular_component	K19658	ECH2	Acyl dehydratase	Lipid transport and metabolism	I
Unigene101985	34	p3	(TCA)6	1	GO:0005739	mitochondrion	cellular_component	K00921	PIKFYVE, FAB1	Chaperonin GroEL (HSP60 family)	Posttranslational modification, protein turnover, chaperones	O
Unigene101989	22
Unigene10199	48	p1	(A)10	3	GO:0005622	intracellular	cellular_component
Unigene101990	5	p2	(AG)18
Unigene101992	3
Unigene101993	4
Unigene101994	5
Unigene101995	18			1	GO:0005575	cellular_component	cellular_component			Serine/threonine protein kinase	Signal transduction mechanisms	T
Unigene101997	6				GO:0005575	cellular_component	cellular_component
Unigene101998	19	p2	(TA)9	3	GO:0005575	cellular_component	cellular_component
Unigene102	19				GO:0003674	molecular_function	molecular_function	K10666	RNF5
Unigene1020	1
Unigene10200	2
Unigene102000	8
Unigene102001	6
Unigene102002	11	p2	(AG)12	7	GO:0003674	molecular_function	molecular_function			NhaP-type Na+/H+ or K+/H+ antiporter	Inorganic ion transport and metabolism	P
Unigene102003	1				GO:0003674	molecular_function	molecular_function
Unigene102004	4			2	GO:0009536	plastid	cellular_component
Unigene102007	3
Unigene102008	4
Unigene10201	7
Unigene102016	5
Unigene102017	2
Unigene102020	2
Unigene102021	3
Unigene102022	3	p1	(A)10
Unigene102023	20	p2	(AG)6	1
Unigene102024	18			1
Unigene102025	6
Unigene102026	10	p2	(TA)9	2
Unigene102030	13			1	GO:0006397	mRNA processing	biological_process
Unigene102031	21				GO:0005737	cytoplasm	cellular_component	K03809	wrbA
Unigene102032	21	p2	(CT)29
Unigene102036	19	p1	(T)10		GO:0005773	vacuole	cellular_component			Diacylglycerol kinase family enzyme	Lipid transport and metabolism	I
Unigene102038	21				GO:0016491	oxidoreductase activity	molecular_function
Unigene102041	17
Unigene102042	38			3	GO:0003674	molecular_function	molecular_function	K07767	KATNA1	Aspartate/methionine/tyrosine aminotransferase	Amino acid transport and metabolism	E
Unigene102043	53	p2	(TC)9	1	GO:0003677	DNA binding	molecular_function
Unigene102044	1				GO:0005575	cellular_component	cellular_component	K07750	E1.14.13.72, SC4MOL, ERG25
Unigene102045	3
Unigene102046	4	c	(AAT)8taataaataataataataactcagccaaaaaaagttgtctgcaatgagctcagtcttctcagccgtgcaatgagtgaaccttgacttgag(AC)6	1
Unigene102049	12	p3	(TCA)5
Unigene102055	18	p2	(GA)39		GO:0003735	structural constituent of ribosome	molecular_function	K02925	RP-L3e, RPL3	Ribosomal protein L3	Translation, ribosomal structure and biogenesis	J
Unigene102057	1
Unigene102064	22				GO:0002376	immune system process	biological_process			Serine/threonine protein kinase	Signal transduction mechanisms	T
Unigene102065	3
Unigene102066	2
Unigene102067	2
Unigene102068	1
Unigene102069	5
Unigene102070	2			1	GO:0003729	mRNA binding	molecular_function	K02991	RP-S6e, RPS6	Ribosomal protein S6E (S10)	Translation, ribosomal structure and biogenesis	J
Unigene102071	8			3	GO:0003723	RNA binding	molecular_function	K03437	spoU
Unigene102072	2
Unigene102073	14	p1	(A)17		GO:0000988	transcription factor activity, protein binding	molecular_function	K04508	TBL1
Unigene102074	4	p2	(TA)9
Unigene102076	1	p2	(CT)33
Unigene102080	27	p1	(A)11	8	GO:0005634	nucleus	cellular_component
Unigene102082	6	p1	(T)17
Unigene102088	13	p1	(T)11
Unigene102090	4	p1	(A)19	1	GO:0000228	nuclear chromosome	cellular_component			Acetoin utilization deacetylase AcuC or a related deacetylase	Chromatin structure and dynamics	B
Unigene102091	8
Unigene102092	4				GO:0005634	nucleus	cellular_component
Unigene102095	6
Unigene102098	2
Unigene102101	1
Unigene102109	1
Unigene102111	25			2	GO:0005737	cytoplasm	cellular_component			Short-chain dehydrogenase involved in D-alanine esterification of teichoic acids	Cell wall/membrane/envelope biogenesis	M
Unigene102113	3
Unigene102115	7	p1	(A)10	1
Unigene102117	16			1	GO:0003723	RNA binding	molecular_function	K02908	RP-L30e, RPL30	Ribosomal protein L30E	Translation, ribosomal structure and biogenesis	J
Unigene102118	2	p1	(A)10
Unigene102119	17			1
Unigene10212	10
Unigene102122	63	p2	(CT)6
Unigene102123	5	c	(A)19ca(AAG)9	4
Unigene102124	2
Unigene102127	1
Unigene102131	17
Unigene102133	2
Unigene102136	2	p1	(A)11
Unigene102142	34	p1	(A)11	5
Unigene102143	5
Unigene102145	15			1	GO:0005739	mitochondrion	cellular_component			Predicted thiol-disulfide oxidoreductase YuxK, DCC family	General function prediction only	R
Unigene102147	1
Unigene102149	1
Unigene102150	3			1	GO:0003674	molecular_function	molecular_function
Unigene102158	19	p2	(AG)29		GO:0005575	cellular_component	cellular_component
Unigene10216	1				GO:0003674	molecular_function	molecular_function	K10398	KIF11, EG5
Unigene102162	2
Unigene102164	22			2
Unigene102165	23			1
Unigene102166	5			1	GO:0016829	lyase activity	molecular_function	K01568	E4.1.1.1, pdc
Unigene102173	15
Unigene102175	1				GO:0003735	structural constituent of ribosome	molecular_function	K02910	RP-L31e, RPL31
Unigene102177	4
Unigene102181	3	c	(AT)7tccatacttgtgtcaaactcatgaaatgcagattttttaaatt(A)13
Unigene102182	2
Unigene102184	1
Unigene102186	11				GO:0005886	plasma membrane	cellular_component	K03834	tyrP	Amino acid permease	Amino acid transport and metabolism	E
Unigene102187	6			1	GO:0003735	structural constituent of ribosome	molecular_function	K02877	RP-L15e, RPL15
Unigene102193	1
Unigene102195	18
Unigene102197	19			1	GO:0003674	molecular_function	molecular_function			8-oxo-dGTP pyrophosphatase MutT and related house-cleaning NTP pyrophosphohydrolases, NUDIX family	Defense mechanisms	V
Unigene1022	5				GO:0003674	molecular_function	molecular_function
Unigene10220	32	p1	(A)14		GO:0005575	cellular_component	cellular_component			Amino acid permease	Amino acid transport and metabolism	E
Unigene102201	1
Unigene102203	31			1
Unigene102204	4
Unigene102205	2	p2	(AG)6
Unigene102206	24				GO:0005575	cellular_component	cellular_component
Unigene102208	3	p1	(T)11	2
Unigene10221	14				GO:0005575	cellular_component	cellular_component
Unigene102211	2
Unigene102212	21	p1	(A)10
Unigene102214	1
Unigene102215	13			1
Unigene102217	26				GO:0005575	cellular_component	cellular_component			ABC-type multidrug transport system, ATPase and permease component	Defense mechanisms	V
Unigene102220	3				GO:0003674	molecular_function	molecular_function	K00006	GPD1	Glycerol-3-phosphate dehydrogenase	Energy production and conversion	C
Unigene102222	1
Unigene102223	6
Unigene102225	2
Unigene102227	28
Unigene102235	6				GO:0005575	cellular_component	cellular_component
Unigene102236	11
Unigene102238	45	p2	(AG)22	9	GO:0006629	lipid metabolic process	biological_process	K10257	FAD3, FAD7, FAD8, desB
Unigene102240	11
Unigene102243	3				GO:0005575	cellular_component	cellular_component	K18789	XGD1
Unigene102245	10				GO:0005829	cytosol	cellular_component
Unigene102246	10			2	GO:0002376	immune system process	biological_process	K03526	gcpE, ispG	4-hydroxy-3-methylbut-2-en-1-yl diphosphate synthase IspG/GcpE	Lipid transport and metabolism	I
Unigene10225	1
Unigene102252	1	c	(CA)18(TA)9
Unigene102254	11	p2	(TC)23		GO:0005575	cellular_component	cellular_component
Unigene102255	4	p1	(T)14
Unigene102257	12	c	(A)10ggattttttcttcaattttcgtgctgag(T)13	4	GO:0003735	structural constituent of ribosome	molecular_function	K02984	RP-S3Ae, RPS3A
Unigene102258	5
Unigene102264	23	p1	(T)10	6	GO:0005622	intracellular	cellular_component	K03115	CSNK2B
Unigene102265	2				GO:0003674	molecular_function	molecular_function	K00327	POR
Unigene102266	10			2	GO:0005768	endosome	cellular_component	K12193	VPS24, CHMP3	Archaeal division protein CdvB, Snf7/Vps24/ESCRT-III family	Cell cycle control, cell division, chromosome partitioning	D
Unigene102268	2
Unigene102269	4
Unigene102270	8
Unigene102273	2	p1	(A)11
Unigene102274	18			1	GO:0003674	molecular_function	molecular_function
Unigene102277	2
Unigene102279	3				GO:0005634	nucleus	cellular_component
Unigene10228	7	p3	(CTT)6		GO:0000003	reproduction	biological_process
Unigene102287	5
Unigene102289	12			1	GO:0003674	molecular_function	molecular_function	K02942	RP-LP1, RPLP1
Unigene102290	1
Unigene102293	6			1
Unigene102296	8
Unigene102298	14			2	GO:0005829	cytosol	cellular_component	K03083	GSK3B	Serine/threonine protein kinase	Signal transduction mechanisms	T
Unigene1023	17
Unigene10230	2
Unigene102302	13	p1	(A)17	2	GO:0005576	extracellular region	cellular_component	K03386	PRDX2_4, ahpC	Alkyl hydroperoxide reductase subunit AhpC (peroxiredoxin)	Defense mechanisms	V
Unigene102304	19
Unigene102306	17				GO:0005623	cell	cellular_component	K00794	ribH, RIB4	6,7-dimethyl-8-ribityllumazine synthase (Riboflavin synthase beta chain)	Coenzyme transport and metabolism	H
Unigene102308	11			2
Unigene102309	5			2	GO:0003723	RNA binding	molecular_function	K12624	LSM5	Small nuclear ribonucleoprotein (snRNP) homolog	Transcription	K
Unigene10231	17	p1	(A)11
Unigene102311	1
Unigene102314	1
Unigene10232	18	p1	(T)10	5
Unigene102320	2				GO:0003723	RNA binding	molecular_function	K02896	RP-L24e, RPL24
Unigene102323	7	p2	(AG)9
Unigene102325	14			2
Unigene102327	6
Unigene102329	33	p2	(AT)7	2	GO:0005975	carbohydrate metabolic process	biological_process	K00855	PRK, prkB
Unigene102337	2
Unigene102341	5	c	(AG)9cagtcaataatctacataacattcttaccaggttattcatttacaag(A)10cttcaactttttcataaacaccaaacgtcactctccctagttccctaatttacaatcaacctttaatggctgc(TA)7	2
Unigene102343	1			1
Unigene102347	1	p1	(T)21
Unigene102350	2	p1	(T)14
Unigene102355	8
Unigene102356	2	p1	(A)11
Unigene102358	55
Unigene10236	4	p2	(GC)6
Unigene102360	3
Unigene102361	4	p1	(A)15
Unigene102362	1			2
Unigene102363	3
Unigene102364	14	p2	(AG)24		GO:0005576	extracellular region	cellular_component
Unigene102367	1
Unigene102368	26
Unigene102370	6
Unigene102374	25				GO:0005576	extracellular region	cellular_component	K16296	SCPL-I	Carboxypeptidase C (cathepsin A)	Amino acid transport and metabolism	E
Unigene102375	3	p1	(T)11	1
Unigene102377	29	p2	(AT)8	2
Unigene102379	21			2
Unigene10238	25				GO:0006397	mRNA processing	biological_process
Unigene102384	3
Unigene102386	1
Unigene102391	3	c	(TA)8ttaattgccacattcaagtaggatatgatttttaacttgaaatttaggagttattttcatttaaactacagaagtaatgctatctaatgt(TA)8
Unigene102393	4
Unigene102398	6			1
Unigene102399	13
Unigene10240	19	p1	(T)12		GO:0005737	cytoplasm	cellular_component			Methionine aminopeptidase	Translation, ribosomal structure and biogenesis	J
Unigene102400	4
Unigene102401	9	p3	(CAG)5	1	GO:0003674	molecular_function	molecular_function			Acetyl esterase/lipase	Lipid transport and metabolism	I
Unigene102403	1
Unigene102404	4				GO:0003674	molecular_function	molecular_function			Serine/threonine protein kinase	Signal transduction mechanisms	T
Unigene102406	2
Unigene102410	4	p2	(CT)12
Unigene102411	2
Unigene102414	10			1	GO:0000003	reproduction	biological_process
Unigene102415	19			4
Unigene102418	3
Unigene102420	11	c	(CT)6tgcccgacga(TC)10taacccgaaattctctatcgaaaatctctgctgcc(CT)19		GO:0003674	molecular_function	molecular_function	K12450	RHM	dTDP-D-glucose 4,6-dehydratase	Cell wall/membrane/envelope biogenesis	M
Unigene102421	2
Unigene102422	2
Unigene102429	4
Unigene102431	7				GO:0034641	cellular nitrogen compound metabolic process	biological_process
Unigene102433	8	p3	(AGA)17
Unigene102435	6
Unigene102436	4
Unigene102437	13	p3	(CAT)8	2	GO:0005737	cytoplasm	cellular_component
Unigene102438	14				GO:0001071	nucleic acid binding transcription factor activity	molecular_function
Unigene102439	1
Unigene102441	17	p3	(AAT)5	1
Unigene102442	15
Unigene102443	23			1	GO:0004518	nuclease activity	molecular_function
Unigene102448	18
Unigene10245	7	p2	(TC)11
Unigene102451	17	p1	(T)12
Unigene102452	1
Unigene102453	1
Unigene102454	7	p2	(TA)19	1	GO:0003674	molecular_function	molecular_function	K08193	SLC17A
Unigene102456	9
Unigene102458	4	p2	(AT)19	2
Unigene102459	7	p1	(G)11
Unigene10246	22			4	GO:0005575	cellular_component	cellular_component	K14724	SLC9A8, NHE8	NhaP-type Na+/H+ or K+/H+ antiporter	Inorganic ion transport and metabolism	P
Unigene102460	4
Unigene102461	8
Unigene102462	16	p3	(GAA)10	2	GO:0005575	cellular_component	cellular_component	K07195	EXOC7, EXO70
Unigene102464	8	p1	(A)11
Unigene102465	1				GO:0005737	cytoplasm	cellular_component	K03235	EF3, TEF3
Unigene102467	2	p3	(GAT)5
Unigene10247	30	p3	(TCA)5	2
Unigene102473	9				GO:0005575	cellular_component	cellular_component			Kef-type K+ transport system, membrane component KefB	Inorganic ion transport and metabolism	P
Unigene102474	12
Unigene102475	2
Unigene102478	2
Unigene102479	13				GO:0005886	plasma membrane	cellular_component	K03834	tyrP	Amino acid permease	Amino acid transport and metabolism	E
Unigene10248	1
Unigene102480	33			1	GO:0005575	cellular_component	cellular_component			Kef-type K+ transport system, membrane component KefB	Inorganic ion transport and metabolism	P
Unigene102481	19
Unigene102482	1				GO:0003674	molecular_function	molecular_function	K01069	E3.1.2.6, gloB
Unigene102486	4	p3	(TTC)5
Unigene102487	2				GO:0006950	response to stress	biological_process	K15078	SLX1
Unigene10249	4				GO:0003735	structural constituent of ribosome	molecular_function	K02921	RP-L37Ae, RPL37A
Unigene102490	11
Unigene102491	8				GO:0003674	molecular_function	molecular_function	K00101	E1.1.2.3, lldD
Unigene102497	3				GO:0006464	cellular protein modification process	biological_process
Unigene102501	4
Unigene102502	4	p1	(A)10
Unigene102504	11	p6	(CACCGC)7	5	GO:0005575	cellular_component	cellular_component			Outer membrane protein assembly factor BamA	Cell wall/membrane/envelope biogenesis	M
Unigene102505	51				GO:0003674	molecular_function	molecular_function
Unigene102509	17	p2	(AG)8	1	GO:0005622	intracellular	cellular_component	K14568	EMG1, NEP1	rRNA pseudouridine-1189 N-methylase Emg1, Nep1/Mra1 family	Translation, ribosomal structure and biogenesis	J
Unigene10251	21	p5	(AAAGA)8
Unigene102513	13	p1	(A)10	1
Unigene102517	4
Unigene102518	13			2
Unigene102519	17			2
Unigene102520	10	p2	(TC)11
Unigene102521	8
Unigene102524	9			1
Unigene102525	1
Unigene102527	11				GO:0003674	molecular_function	molecular_function	K03327	TC.MATE, SLC47A, norM, mdtK, dinF	Na+-driven multidrug efflux pump	Defense mechanisms	V
Unigene102530	2
Unigene102531	14	p1	(T)13	1	GO:0005634	nucleus	cellular_component
Unigene102532	6	p2	(GA)12	5	GO:0003674	molecular_function	molecular_function			Acyl-coenzyme A thioesterase PaaI, contains HGG motif	Secondary metabolites biosynthesis, transport and catabolism	Q
Unigene102533	13	c	(TCTTCC)5tcctcaactgaaaccctaaaccagaaacccccttgtaaccctaaattaaaccaaaaacctacccaactta(CTT)8	1
Unigene102536	1	p3	(AAG)15
Unigene102537	18				GO:0003924	GTPase activity	molecular_function	K07375	TUBB
Unigene102542	1
Unigene102545	10			2	GO:0005575	cellular_component	cellular_component	K08516	YKT6
Unigene102548	1
Unigene102549	5
Unigene10255	30
Unigene102553	40	p1	(T)10	4
Unigene102554	3	p3	(AAG)5
Unigene102555	1
Unigene102556	25	p3	(ATT)6	2
Unigene102559	1
Unigene102561	46	p1	(A)10	3
Unigene102562	3
Unigene102569	7
Unigene10257	24	p1	(T)11
Unigene102571	1				GO:0003735	structural constituent of ribosome	molecular_function	K02983	RP-S30e, RPS30
Unigene102574	3	p1	(A)51
Unigene102575	6				GO:0003674	molecular_function	molecular_function	K11187	PRDX5	Peroxiredoxin	Posttranslational modification, protein turnover, chaperones	O
Unigene102576	1			3
Unigene102577	7	p2	(AT)6
Unigene102579	14				GO:0016491	oxidoreductase activity	molecular_function
Unigene102584	3				GO:0003674	molecular_function	molecular_function	K03782	katG	Catalase (peroxidase I)	Inorganic ion transport and metabolism	P
Unigene102585	13				GO:0003735	structural constituent of ribosome	molecular_function	K02995	RP-S8e, RPS8
Unigene102587	10	c	(T)11cctctctttataataaaatcacagatgct(A)10	1
Unigene102592	31				GO:0000902	cell morphogenesis	biological_process
Unigene102596	2
Unigene102597	3
Unigene1026	6
Unigene10260	1
Unigene102603	10				GO:0005634	nucleus	cellular_component
Unigene102606	5			1
Unigene102608	3
Unigene102609	3				GO:0009058	biosynthetic process	biological_process
Unigene102612	16
Unigene102614	36			2
Unigene102616	1	p1	(A)10
Unigene102618	19			2
Unigene102619	2
Unigene102622	5
Unigene102624	8	c	(AG)8gtcgtgggttgagaatcctaaagagagt(GA)6
Unigene102628	5
Unigene102629	1
Unigene10263	1
Unigene102631	7	p2	(AG)11
Unigene102635	5	p1	(A)15	1
Unigene102637	2
Unigene102638	4
Unigene102639	6			1
Unigene10264	1
Unigene102640	2				GO:0005737	cytoplasm	cellular_component
Unigene102642	28	p1	(A)14	1
Unigene102643	4
Unigene102646	3
Unigene102647	28			2	GO:0005783	endoplasmic reticulum	cellular_component	K03845	ALG3
Unigene102649	29			4
Unigene102650	5
Unigene102652	3
Unigene102656	33	c	(TC)6c(CT)10gtctctccct(CA)8	3	GO:0003677	DNA binding	molecular_function			DNA topoisomerase IA	Replication, recombination and repair	L
Unigene102658	9				GO:0003674	molecular_function	molecular_function			Phospholipase/lecithinase/hemolysin	Lipid transport and metabolism	I
Unigene102659	1
Unigene102661	10			1	GO:0005575	cellular_component	cellular_component	K08905	psaG
Unigene102663	5
Unigene102667	42	p2	(GA)8	1
Unigene102669	10	p3	(ATT)6
Unigene102670	23			4	GO:0003674	molecular_function	molecular_function	K03283	HSPA1_8	Molecular chaperone DnaK (HSP70)	Posttranslational modification, protein turnover, chaperones	O
Unigene102673	8
Unigene102677	4
Unigene102678	67
Unigene102679	7				GO:0003723	RNA binding	molecular_function	K02981	RP-S2e, RPS2	Ribosomal protein S5	Translation, ribosomal structure and biogenesis	J
Unigene102680	3
Unigene102681	7
Unigene102682	18	c	(AG)8gt(AG)9		GO:0005634	nucleus	cellular_component
Unigene102686	12				GO:0003674	molecular_function	molecular_function			Spermidine/putrescine-binding periplasmic protein	Amino acid transport and metabolism	E
Unigene102687	4
Unigene102692	2
Unigene102693	2
Unigene102694	2
Unigene102696	1				GO:0003674	molecular_function	molecular_function	K17479	GRXCR1
Unigene102698	10	p3	(CAC)8	1
Unigene102702	2
Unigene102703	4	c	(T)11ggcctggccctaacacaggcctagacatacacagcccaagcccggccctaggaggccaggccaggttgcgggttttattcttagctaa(T)12	1
Unigene102705	10
Unigene102706	4
Unigene102708	10
Unigene10271	1
Unigene102711	17
Unigene102715	21			1
Unigene102716	5
Unigene102718	15				GO:0005730	nucleolus	cellular_component	K14782	AATF, BFR2
Unigene102722	4
Unigene102723	8
Unigene102725	1	p1	(T)17
Unigene102726	1				GO:0005634	nucleus	cellular_component
Unigene102727	30			5	GO:0007049	cell cycle	biological_process			GTP-binding protein EngB required for normal cell division	Cell cycle control, cell division, chromosome partitioning	D
Unigene102729	1
Unigene10273	3			2
Unigene102732	7	p1	(A)10	2	GO:0005576	extracellular region	cellular_component	K08235	E2.4.1.207
Unigene102733	23	c	(A)12ctcaaaatataagagccttgatagcagatcaatcaatccccatgaatggactacaacaagaacccaaaaattaaggg(A)16	5	GO:0003924	GTPase activity	molecular_function
Unigene102736	6	p1	(A)10		GO:0001071	nucleic acid binding transcription factor activity	molecular_function
Unigene10274	2
Unigene102741	21	p1	(A)11
Unigene102742	8			2
Unigene102743	1
Unigene102745	27	p2	(TC)9	2
Unigene102746	4	p3	(CAC)5
Unigene102748	4
Unigene102749	17			2	GO:0003674	molecular_function	molecular_function
Unigene102750	11	c	(CTT)5caccacacaaatctctctctttcttttttctttcttctcctgttttcttttttcctataaacaatcttttctttctttataccaaaattgaaatt(TC)18	2	GO:0000003	reproduction	biological_process
Unigene102753	3
Unigene102754	18	p2	(TC)12	3	GO:0005737	cytoplasm	cellular_component
Unigene102756	11
Unigene102758	21	p1	(T)11
Unigene102759	5
Unigene102760	18
Unigene102762	1
Unigene102763	4	p1	(T)12
Unigene102765	1
Unigene102767	4
Unigene102769	14				GO:0005575	cellular_component	cellular_component	K10256	FAD2
Unigene10277	1	p2	(AT)6
Unigene102770	11	p1	(T)10
Unigene102771	1
Unigene102778	16			2
Unigene102780	8				GO:0005575	cellular_component	cellular_component
Unigene102781	20			4
Unigene102783	19	p1	(T)10	3	GO:0003677	DNA binding	molecular_function
Unigene102784	19			1	GO:0009536	plastid	cellular_component
Unigene102785	1
Unigene102788	10	p2	(AT)11	5	GO:0003674	molecular_function	molecular_function	K03232	EEF1B	Translation elongation factor EF-1beta	Translation, ribosomal structure and biogenesis	J
Unigene10279	17	c	(CAG)5(CAT)14	4
Unigene102791	9	p2	(AT)7	2	GO:0001071	nucleic acid binding transcription factor activity	molecular_function	K20557	VIP1
Unigene102794	14	p2	(GA)10	5	GO:0005575	cellular_component	cellular_component
Unigene1028	1				GO:0003674	molecular_function	molecular_function	K08907	LHCA1
Unigene10280	9				GO:0002376	immune system process	biological_process			Uridine kinase	Nucleotide transport and metabolism	F
Unigene102801	48	p1	(T)10
Unigene102803	4	p2	(TA)9
Unigene102804	10
Unigene102806	3				GO:0003674	molecular_function	molecular_function
Unigene102809	19			4	GO:0009536	plastid	cellular_component	K02641	petH
Unigene102815	2
Unigene102816	13	p1	(A)10	2	GO:0003674	molecular_function	molecular_function	K01012	bioB	Biotin synthase or related enzyme	Coenzyme transport and metabolism	H
Unigene102817	39				GO:0003674	molecular_function	molecular_function	K05280	E1.14.13.21
Unigene102818	17
Unigene10282	7
Unigene102821	32
Unigene102823	4
Unigene10283	8			3	GO:0005829	cytosol	cellular_component
Unigene102831	19	p1	(A)10	1	GO:0003674	molecular_function	molecular_function	K17285	SELENBP1
Unigene102832	1
Unigene102833	32			6	GO:0005575	cellular_component	cellular_component	K17086	TM9SF2_4
Unigene102834	4
Unigene102838	7			3
Unigene102839	10
Unigene10284	4	p3	(TCA)6		GO:0001071	nucleic acid binding transcription factor activity	molecular_function
Unigene102840	10			1
Unigene102843	9				GO:0016757	transferase activity, transferring glycosyl groups	molecular_function
Unigene102844	4
Unigene102846	21	p2	(CT)11	1	GO:0005634	nucleus	cellular_component
Unigene102849	1
Unigene102852	10	p3	(GTG)6	2	GO:0003674	molecular_function	molecular_function	K18723	GLE1
Unigene102854	2				GO:0005829	cytosol	cellular_component	K01610	E4.1.1.49, pckA
Unigene102861	10	p1	(T)10		GO:0034641	cellular nitrogen compound metabolic process	biological_process
Unigene102867	14				GO:0005575	cellular_component	cellular_component
Unigene102868	19
Unigene102869	17	p2	(GA)8	4	GO:0000902	cell morphogenesis	biological_process	K12196	VPS4
Unigene102871	40	p1	(A)11	1	GO:0003674	molecular_function	molecular_function	K03781	katE, CAT, catB, srpA
Unigene102879	8			5	GO:0008150	biological_process	biological_process	K15634	gpmB
Unigene10288	13			1
Unigene102880	5			1	GO:0000902	cell morphogenesis	biological_process			Tetratricopeptide (TPR) repeat	General function prediction only	R
Unigene102883	15	p2	(AG)7	4	GO:0003674	molecular_function	molecular_function
Unigene102885	8			2
Unigene102886	3	p1	(A)19
Unigene102889	17			1	GO:0003674	molecular_function	molecular_function			Serine/threonine protein kinase	Signal transduction mechanisms	T
Unigene102890	3				GO:0003674	molecular_function	molecular_function
Unigene102892	1
Unigene102894	21	p1	(T)12	8
Unigene102896	3
Unigene102900	3
Unigene102901	31	p2	(AT)6	2
Unigene102903	2
Unigene102909	27				GO:0003677	DNA binding	molecular_function			Superfamily I DNA or RNA helicase	Replication, recombination and repair	L
Unigene102910	2
Unigene102916	38				GO:0003674	molecular_function	molecular_function
Unigene102918	9
Unigene102921	40	p1	(T)10	2	GO:0004871	signal transducer activity	molecular_function	K13436	PTI1	Serine/threonine protein kinase	Signal transduction mechanisms	T
Unigene102924	7	p1	(A)13	2
Unigene102926	12			1	GO:0003723	RNA binding	molecular_function	K15263	LYER
Unigene102927	15			3
Unigene102928	1	p3	(TCT)6
Unigene102931	11
Unigene102933	28				GO:0003674	molecular_function	molecular_function
Unigene102934	3
Unigene102935	14			2	GO:0005739	mitochondrion	cellular_component	K06125	COQ2
Unigene102938	9
Unigene102939	28	p3	(TGA)6
Unigene102942	3	p2	(AG)27
Unigene102943	1	p2	(TA)7
Unigene102944	15
Unigene102948	4	p1	(A)15
Unigene102949	6
Unigene10295	34			3	GO:0005622	intracellular	cellular_component
Unigene102954	1
Unigene102957	13			2
Unigene102960	7				GO:0003674	molecular_function	molecular_function
Unigene102963	5				GO:0001071	nucleic acid binding transcription factor activity	molecular_function
Unigene102966	13				GO:0003674	molecular_function	molecular_function			Cytochrome P450	Secondary metabolites biosynthesis, transport and catabolism	Q
Unigene10297	11
Unigene102970	10
Unigene102972	16	p2	(GA)6		GO:0003674	molecular_function	molecular_function
Unigene102974	2	p1	(T)11
Unigene102977	1				GO:0003674	molecular_function	molecular_function			Phosphatidate phosphatase PAH1, contains Lipin and LNS2 domains. can be involved in plasmid maintenance	Lipid transport and metabolism	I
Unigene102978	11			2
Unigene10298	10
Unigene102981	1	p1	(A)10
Unigene102983	21			4
Unigene102984	9
Unigene102985	13			2	GO:0005634	nucleus	cellular_component			Transposase InsO and inactivated derivatives	Mobilome: prophages, transposons	X
Unigene102989	1				GO:0043167	ion binding	molecular_function
Unigene102990	1
Unigene102991	7	p2	(AC)6
Unigene102996	25
Unigene102999	5	p1	(T)14	1
Unigene1030	23
Unigene103000	9
Unigene103001	12	p3	(TCT)5
Unigene103003	6				GO:0005634	nucleus	cellular_component			Transposase InsO and inactivated derivatives	Mobilome: prophages, transposons	X
Unigene10301	3
Unigene103010	2
Unigene103014	8
Unigene103015	30				GO:0005783	endoplasmic reticulum	cellular_component	K01904	4CL	Acyl-CoA synthetase (AMP-forming)/AMP-acid ligase II	Lipid transport and metabolism	I
Unigene103017	13				GO:0016757	transferase activity, transferring glycosyl groups	molecular_function
Unigene10302	19			7	GO:0003674	molecular_function	molecular_function			Cytochrome b involved in lipid metabolism	Energy production and conversion	C
Unigene103022	7	p4	(ATAA)5
Unigene103026	9
Unigene103028	1
Unigene103031	1
Unigene103034	6	p3	(GTA)5		GO:0005575	cellular_component	cellular_component	K05658	ABCB1	ABC-type multidrug transport system, ATPase and permease component	Defense mechanisms	V
Unigene103039	4
Unigene103042	23				GO:0003674	molecular_function	molecular_function			Serine/threonine protein kinase	Signal transduction mechanisms	T
Unigene103045	8	p1	(T)10
Unigene103047	1
Unigene103051	1
Unigene103052	4				GO:0006520	cellular amino acid metabolic process	biological_process	K01438	argE	Acetylornithine deacetylase/Succinyl-diaminopimelate desuccinylase or related deacylase	Amino acid transport and metabolism	E
Unigene103054	7
Unigene10306	2
Unigene103065	5
Unigene103066	1
Unigene103068	5				GO:0005575	cellular_component	cellular_component
Unigene103071	27	p1	(A)10	1	GO:0005575	cellular_component	cellular_component			Serine/threonine protein kinase	Signal transduction mechanisms	T
Unigene103072	48	p2	(AT)7
Unigene103075	31			3	GO:0003674	molecular_function	molecular_function	K00510	HMOX, hmuO, ho	Heme oxygenase	Coenzyme transport and metabolism	H
Unigene103077	5
Unigene103078	1
Unigene10308	11			1
Unigene103081	4	p1	(A)12
Unigene103083	9	p2	(TA)11
Unigene103084	14
Unigene103085	1
Unigene103086	12	p3	(TTC)6
Unigene103087	16			1	GO:0005634	nucleus	cellular_component
Unigene103091	2	p2	(CT)19
Unigene103093	123	p3	(TCT)5	6	GO:0005634	nucleus	cellular_component
Unigene103095	5	c	(T)15aaatttctgtttattcccttaatttctctgttgggtctagcccaaataagaagcaggaataacaaataaaaag(A)12		GO:0005634	nucleus	cellular_component
Unigene103098	15			2	GO:0005739	mitochondrion	cellular_component	K09458	fabF	3-oxoacyl-(acyl-carrier-protein) synthase	Lipid transport and metabolism	I
Unigene1031	9
Unigene10310	18			2
Unigene103100	2
Unigene103103	65	p2	(GA)37	5	GO:0004518	nuclease activity	molecular_function
Unigene103105	20
Unigene103108	1
Unigene103111	3				GO:0003674	molecular_function	molecular_function
Unigene103112	1
Unigene103114	4	c	(A)10c(A)10		GO:0009536	plastid	cellular_component	K13993	HSP20	Molecular chaperone IbpA, HSP20 family	Posttranslational modification, protein turnover, chaperones	O
Unigene103117	4			2
Unigene103119	39	p3	(AAT)6	7	GO:0003674	molecular_function	molecular_function	K07874	RAB1A
Unigene103122	50	p2	(CT)9	5
Unigene103125	20			3	GO:0003674	molecular_function	molecular_function			3',5'-cyclic AMP phosphodiesterase CpdA	Signal transduction mechanisms	T
Unigene103126	27				GO:0003674	molecular_function	molecular_function			Serine/threonine protein kinase	Signal transduction mechanisms	T
Unigene103127	3
Unigene103129	8
Unigene10313	1
Unigene103131	21
Unigene103132	18				GO:0005575	cellular_component	cellular_component
Unigene103134	1
Unigene103137	1
Unigene103140	3				GO:0003674	molecular_function	molecular_function	K00615	E2.2.1.1, tktA, tktB	Transketolase	Carbohydrate transport and metabolism	G
Unigene103141	3	c	(AAT)5taataataaaaggct(AG)7
Unigene103143	6
Unigene103145	1
Unigene103147	11	p2	(GA)7	1	GO:0003723	RNA binding	molecular_function	K14294	WIBG, PYM
Unigene103148	43			3	GO:0003674	molecular_function	molecular_function	K12819	SLU7
Unigene103149	2
Unigene103151	5
Unigene103152	2
Unigene103153	119			2
Unigene103155	5	p1	(A)10
Unigene103159	1
Unigene103161	4				GO:0005737	cytoplasm	cellular_component	K00128	E1.2.1.3
Unigene103166	9
Unigene103167	12	p2	(AG)8	1	GO:0006629	lipid metabolic process	biological_process
Unigene103169	7				GO:0005739	mitochondrion	cellular_component	K02535	lpxC	UDP-3-O-acyl-N-acetylglucosamine deacetylase	Cell wall/membrane/envelope biogenesis	M
Unigene103170	24	c	(T)10cccccttagtgggtatgagcattttgggaatgaacagagctacctaagaaagaaaaaattag(ATC)6	4	GO:0003674	molecular_function	molecular_function	K03327	TC.MATE, SLC47A, norM, mdtK, dinF	Na+-driven multidrug efflux pump	Defense mechanisms	V
Unigene103174	7				GO:0003674	molecular_function	molecular_function	K03782	katG	Catalase (peroxidase I)	Inorganic ion transport and metabolism	P
Unigene103176	7			1
Unigene103177	12			2	GO:0005575	cellular_component	cellular_component	K15100	SLC25A1, CTP
Unigene10318	5
Unigene103181	7
Unigene103182	2
Unigene103184	4
Unigene103185	12	p1	(T)12
Unigene103187	31
Unigene103188	2
Unigene103189	9				GO:0016746	transferase activity, transferring acyl groups	molecular_function
Unigene10319	1
Unigene103191	5
Unigene103192	17
Unigene103196	2
Unigene103197	5				GO:0005737	cytoplasm	cellular_component	K00128	E1.2.1.3
Unigene103198	25	p2	(AT)8	1	GO:0003674	molecular_function	molecular_function			Serine/threonine protein kinase	Signal transduction mechanisms	T
Unigene103199	1
Unigene1032	12
Unigene10320	4			1
Unigene103200	17
Unigene103203	1
Unigene103205	13	c	(A)10gaaaataagtttataattccaaataaacaaacctgagttaaaatcctattttctctttcttttaccattttttggtcattaaataccaaaataataag(A)10	2	GO:0016791	phosphatase activity	molecular_function	K15634	gpmB	Broad specificity phosphatase PhoE	Carbohydrate transport and metabolism	G
Unigene103207	8				GO:0005783	endoplasmic reticulum	cellular_component	K07432	ALG13	UDP-N-acetylglucosamine transferase subunit ALG13	Carbohydrate transport and metabolism	G
Unigene103209	46	p3	(GCA)6		GO:0002376	immune system process	biological_process			Leucine-rich repeat (LRR) protein	Transcription	K
Unigene10321	8			2	GO:0005575	cellular_component	cellular_component
Unigene103210	1
Unigene10322	1
Unigene103220	19			1
Unigene103225	11
Unigene103226	10
Unigene103227	1
Unigene103229	1
Unigene103231	23			1	GO:0003674	molecular_function	molecular_function	K01845	hemL	Glutamate-1-semialdehyde aminotransferase	Coenzyme transport and metabolism	H
Unigene103233	2
Unigene103234	21			1
Unigene103239	6				GO:0003735	structural constituent of ribosome	molecular_function	K02962	RP-S17e, RPS17
Unigene103240	1
Unigene103246	11	p3	(CAT)8	1
Unigene103247	1
Unigene103249	1
Unigene103250	36			2	GO:0005773	vacuole	cellular_component	K01369	LGMN	Glycosylphosphatidylinositol transamidase (GPIT), subunit GPI8	Posttranslational modification, protein turnover, chaperones	O
Unigene103252	1				GO:0005575	cellular_component	cellular_component
Unigene103253	2				GO:0005794	Golgi apparatus	cellular_component	K07937	ARF1	GTPase SAR1 family domain	General function prediction only	R
Unigene103256	1
Unigene10326	42			3	GO:0005575	cellular_component	cellular_component			ABC-type transport system involved in cytochrome c biogenesis, ATPase component	Posttranslational modification, protein turnover, chaperones	O
Unigene103266	19	p3	(TTC)6	1	GO:0003674	molecular_function	molecular_function	K15440	TAD1, ADAT1
Unigene103267	2				GO:0003674	molecular_function	molecular_function	K00134	GAPDH, gapA	Glyceraldehyde-3-phosphate dehydrogenase/erythrose-4-phosphate dehydrogenase	Carbohydrate transport and metabolism	G
Unigene103268	3	c	(CT)13(AT)10		GO:0002376	immune system process	biological_process
Unigene103269	3
Unigene10327	3
Unigene103270	3				GO:0009058	biosynthetic process	biological_process	K00354	E1.6.99.1
Unigene103271	5	c	(TCT)5tcg(TCT)5
Unigene103273	3
Unigene103275	3
Unigene103279	17
Unigene103282	3	p3	(TTG)5
Unigene103287	16	p3	(CCA)6		GO:0005575	cellular_component	cellular_component	K03301	TC.AAA	ATP/ADP translocase	Energy production and conversion	C
Unigene103289	4	p1	(T)10	3	GO:0003674	molecular_function	molecular_function	K11254	H4
Unigene103291	1	p1	(T)17
Unigene103293	12	p1	(T)16
Unigene103294	4
Unigene103296	5
Unigene103298	6				GO:0009536	plastid	cellular_component
Unigene103299	10
Unigene103301	3	p3	(AAG)6	2	GO:0001071	nucleic acid binding transcription factor activity	molecular_function
Unigene103304	1				GO:0003677	DNA binding	molecular_function	K01725	cynS
Unigene103306	7			1
Unigene103307	11				GO:0030154	cell differentiation	biological_process
Unigene103308	25			2	GO:0005575	cellular_component	cellular_component			Dipeptidyl aminopeptidase/acylaminoacyl peptidase	Amino acid transport and metabolism	E
Unigene103318	9
Unigene103319	18	c	(TC)10tg(TC)16	9	GO:0005783	endoplasmic reticulum	cellular_component	K15277	SLC35B3, PAPST2	Permease of the drug/metabolite transporter (DMT) superfamily	Carbohydrate transport and metabolism	G
Unigene103320	20			3
Unigene103321	4			1
Unigene103322	2
Unigene103323	23
Unigene103325	1				GO:0005575	cellular_component	cellular_component
Unigene103330	1
Unigene103331	28	p2	(GT)6
Unigene103332	3			1
Unigene103335	24			2	GO:0003674	molecular_function	molecular_function	K01054	MGLL	Lysophospholipase, alpha-beta hydrolase superfamily	Lipid transport and metabolism	I
Unigene103336	1	p1	(A)10
Unigene103338	1				GO:0003674	molecular_function	molecular_function
Unigene103339	3
Unigene10334	27	p3	(ATG)5	2	GO:0008150	biological_process	biological_process	K15634	gpmB
Unigene103341	7
Unigene103345	2				GO:0005737	cytoplasm	cellular_component
Unigene103347	5
Unigene103350	1
Unigene103351	17			2	GO:0003674	molecular_function	molecular_function	K00899	mtnK	5-Methylthioribose kinase, methionine salvage pathway	Amino acid transport and metabolism	E
Unigene103354	10			3	GO:0003723	RNA binding	molecular_function	K06180	rluD	Pseudouridylate synthase, 23S rRNA- or tRNA-specific	Translation, ribosomal structure and biogenesis	J
Unigene103355	1	p1	(T)10
Unigene103356	2
Unigene103359	4
Unigene10336	11
Unigene103363	1
Unigene103364	3	p2	(TC)23
Unigene103365	10
Unigene103366	10
Unigene10337	9				GO:0005829	cytosol	cellular_component			Predicted oxidoreductase (related to aryl-alcohol dehydrogenase)	General function prediction only	R
Unigene103370	1				GO:0005623	cell	cellular_component
Unigene103371	3	p1	(A)11
Unigene103375	40	p3	(GAA)5
Unigene103377	47
Unigene103379	2
Unigene103384	4
Unigene103386	21
Unigene103387	13	p2	(TA)11
Unigene103390	4	p1	(T)17
Unigene103395	2
Unigene1034	5
Unigene103404	19			3
Unigene103406	17	p2	(AT)20	1
Unigene103407	1	p1	(T)10
Unigene10341	11
Unigene103410	1	p1	(A)11
Unigene103411	13				GO:0003674	molecular_function	molecular_function
Unigene103413	18			5	GO:0005811	lipid particle	cellular_component	K01853	E5.4.99.8
Unigene103421	3			2
Unigene103424	8	p2	(AG)7
Unigene103427	12			2	GO:0005634	nucleus	cellular_component	K14498	SNRK2	Serine/threonine protein kinase	Signal transduction mechanisms	T
Unigene103428	13
Unigene103429	22
Unigene10343	4
Unigene103433	3
Unigene103434	3
Unigene103437	1
Unigene103438	20	p1	(A)14
Unigene103439	1
Unigene103441	2
Unigene103443	8
Unigene103446	6
Unigene103448	6				GO:0005575	cellular_component	cellular_component			NhaP-type Na+/H+ or K+/H+ antiporter	Inorganic ion transport and metabolism	P
Unigene103449	1
Unigene103450	45	p2	(TC)7	4
Unigene103452	3	p1	(A)11
Unigene103453	9	p2	(TC)10
Unigene103456	18	p2	(TC)17	2	GO:0006464	cellular protein modification process	biological_process
Unigene103457	5				GO:0000003	reproduction	biological_process	K08770	UBC
Unigene103459	8	p2	(TA)8
Unigene10346	25
Unigene103461	9	c	(GA)7ggtttttgagatgaggttctgatttttgt(AG)23	3	GO:0005634	nucleus	cellular_component
Unigene103462	11	p2	(TA)6
Unigene103465	13	p1	(T)16	4	GO:0005856	cytoskeleton	cellular_component	K05765	CFL
Unigene103466	9			1	GO:0005575	cellular_component	cellular_component	K20352	TMED10, ERV25
Unigene103472	2				GO:0003735	structural constituent of ribosome	molecular_function	K02991	RP-S6e, RPS6
Unigene103475	53	p1	(T)10		GO:0005575	cellular_component	cellular_component	K08269	ULK1_2_3, ATG1
Unigene103479	3
Unigene103480	18	p1	(T)11		GO:0006397	mRNA processing	biological_process
Unigene103481	17			2
Unigene103482	1
Unigene103484	1
Unigene103485	3
Unigene103486	28	c	(AT)20accccttacccgttacatctggaagtactgggcaagatattaatgttcataattttgacagtgg(T)10	5	GO:0001071	nucleic acid binding transcription factor activity	molecular_function	K09285	OVM, ANT
Unigene103488	30	p2	(AG)15	6	GO:0001071	nucleic acid binding transcription factor activity	molecular_function
Unigene103492	34	p1	(T)10	1
Unigene103494	5
Unigene103495	1
Unigene103496	4
Unigene103498	32
Unigene10350	18	p1	(T)10	2
Unigene103501	7	p1	(T)10
Unigene103505	2
Unigene103509	17
Unigene10351	3
Unigene103512	3			1
Unigene103513	1
Unigene103514	17			1	GO:0005575	cellular_component	cellular_component
Unigene103516	19	p2	(CT)22	2
Unigene103517	34	p3	(ATC)5	9	GO:0005737	cytoplasm	cellular_component
Unigene103519	2	p1	(T)13
Unigene103522	5
Unigene103525	12				GO:0003674	molecular_function	molecular_function	K15402	CYP86B1	Cytochrome P450	Secondary metabolites biosynthesis, transport and catabolism	Q
Unigene103529	3
Unigene103530	3
Unigene103531	5
Unigene103533	1
Unigene103534	9
Unigene103535	14				GO:0003674	molecular_function	molecular_function	K12856	PRPF8, PRP8
Unigene103536	5	p2	(AG)7		GO:0008150	biological_process	biological_process
Unigene103540	33			3	GO:0003677	DNA binding	molecular_function	K10747	LIG1	ATP-dependent DNA ligase	Replication, recombination and repair	L
Unigene103542	7	p3	(CAC)5	2
Unigene103545	19				GO:0003677	DNA binding	molecular_function	K11649	SMARCC
Unigene103546	4				GO:0005575	cellular_component	cellular_component
Unigene103548	9
Unigene103549	15			2
Unigene103554	1
Unigene103556	43			1	GO:0003674	molecular_function	molecular_function
Unigene103565	4			1
Unigene103566	2				GO:0003735	structural constituent of ribosome	molecular_function	K02975	RP-S25e, RPS25
Unigene103568	1
Unigene10357	10
Unigene103571	1
Unigene103574	14				GO:0005575	cellular_component	cellular_component	K00655	plsC	1-acyl-sn-glycerol-3-phosphate acyltransferase	Lipid transport and metabolism	I
Unigene103575	1
Unigene103576	1			1
Unigene103577	21			4	GO:0006629	lipid metabolic process	biological_process	K00454	LOX2S
Unigene103578	1
Unigene103579	8
Unigene103580	34	p1	(T)12	9
Unigene103581	11
Unigene103583	8	p3	(GAA)11		GO:0001071	nucleic acid binding transcription factor activity	molecular_function
Unigene103585	17				GO:0003729	mRNA binding	molecular_function
Unigene103588	3
Unigene103593	7
Unigene103594	1	p2	(GA)16
Unigene103596	1				GO:0005622	intracellular	cellular_component
Unigene103597	1
Unigene103598	1				GO:0003735	structural constituent of ribosome	molecular_function	K02900	RP-L27Ae, RPL27A
Unigene103599	2
Unigene1036	2
Unigene10360	2	p1	(A)12
Unigene103601	20			2
Unigene103603	14			1	GO:0000003	reproduction	biological_process	K00873	PK, pyk	Pyruvate kinase	Carbohydrate transport and metabolism	G
Unigene103605	19			1	GO:0016491	oxidoreductase activity	molecular_function
Unigene103606	1				GO:0006950	response to stress	biological_process			Glutathione S-transferase	Posttranslational modification, protein turnover, chaperones	O
Unigene103609	16
Unigene103610	9	p2	(AT)6
Unigene103611	1				GO:0003735	structural constituent of ribosome	molecular_function	K02912	RP-L32e, RPL32
Unigene103612	5
Unigene103613	27			1	GO:0005575	cellular_component	cellular_component
Unigene103616	8	p2	(CT)8
Unigene103618	22
Unigene10362	5	p2	(GA)7	2
Unigene103624	28	p1	(A)10	2
Unigene103626	3
Unigene103629	1
Unigene10363	5
Unigene103632	3
Unigene103634	28				GO:0005575	cellular_component	cellular_component			Leucine-rich repeat (LRR) protein	Transcription	K
Unigene103635	12				GO:0005575	cellular_component	cellular_component	K20359	RABAC1, PRAF1
Unigene103636	55	p1	(A)10	1
Unigene103638	22				GO:0005829	cytosol	cellular_component	K01809	manA, MPI	Mannose-6-phosphate isomerase, class I	Carbohydrate transport and metabolism	G
Unigene103640	1
Unigene103642	3				GO:0006790	sulfur compound metabolic process	biological_process	K01895	ACSS, acs	Acyl-coenzyme A synthetase/AMP-(fatty) acid ligase	Lipid transport and metabolism	I
Unigene103643	1
Unigene103645	25	p1	(A)13	2	GO:0003674	molecular_function	molecular_function
Unigene103646	3			1	GO:0003674	molecular_function	molecular_function
Unigene103652	38			3
Unigene103656	15	p1	(T)10	2
Unigene103657	19			1
Unigene10366	11			4
Unigene103660	2
Unigene103662	3
Unigene103664	57				GO:0000003	reproduction	biological_process
Unigene103665	2	p1	(T)16
Unigene103667	17			3	GO:0005575	cellular_component	cellular_component
Unigene10367	14			1	GO:0005737	cytoplasm	cellular_component	K00128	E1.2.1.3
Unigene103672	4				GO:0005634	nucleus	cellular_component	K00799	GST, gst
Unigene103673	2
Unigene103674	8
Unigene103675	2				GO:0003735	structural constituent of ribosome	molecular_function	K02966	RP-S19e, RPS19
Unigene103679	7
Unigene103682	17			1
Unigene103685	36			2
Unigene10369	17	p1	(T)10	1	GO:0005575	cellular_component	cellular_component
Unigene103692	27	p2	(GA)8	4
Unigene103693	5			2	GO:0003674	molecular_function	molecular_function	K03283	HSPA1_8	Molecular chaperone DnaK (HSP70)	Posttranslational modification, protein turnover, chaperones	O
Unigene103695	15	p1	(T)11
Unigene103697	3
Unigene10370	2	c	(T)12ctttattttgacattatttgaacgtatttccag(TCA)8
Unigene103704	3
Unigene103705	3
Unigene10371	9			1
Unigene103710	6				GO:0003677	DNA binding	molecular_function			Retron-type reverse transcriptase	Mobilome: prophages, transposons	X
Unigene103712	22			2
Unigene103714	19	p3	(TCT)12	1
Unigene103717	19	p1	(A)17	4
Unigene103718	23			2	GO:0008150	biological_process	biological_process
Unigene103719	6				GO:0003674	molecular_function	molecular_function	K13458	RAR1
Unigene103720	16			1
Unigene103724	13				GO:0005575	cellular_component	cellular_component			NhaP-type Na+/H+ or K+/H+ antiporter	Inorganic ion transport and metabolism	P
Unigene103725	1				GO:0003674	molecular_function	molecular_function			Serine/threonine protein kinase	Signal transduction mechanisms	T
Unigene103726	9
Unigene103727	4				GO:0005575	cellular_component	cellular_component
Unigene103729	8	p1	(G)10
Unigene10373	35	p1	(A)11
Unigene103730	26	p1	(A)10	1
Unigene103732	12			1	GO:0005622	intracellular	cellular_component
Unigene103734	13
Unigene103736	3
Unigene103737	1
Unigene103739	16	p1	(A)12
Unigene10374	8
Unigene103742	1	p1	(A)10
Unigene103744	4	p1	(T)10
Unigene10375	6				GO:0005634	nucleus	cellular_component			Transposase InsO and inactivated derivatives	Mobilome: prophages, transposons	X
Unigene103750	1
Unigene103751	4
Unigene103752	13
Unigene103753	1
Unigene103754	5			1
Unigene103755	19
Unigene103756	16	c	(AG)7atgatacgaaaccaggtacataagaaagtttataaaacacaaatgatgtatgcacatcaaagtgttttttt(TG)6	1	GO:0003674	molecular_function	molecular_function
Unigene103757	7			1
Unigene103758	2				GO:0003674	molecular_function	molecular_function
Unigene103762	1
Unigene103764	4	p1	(A)12	1
Unigene103765	1
Unigene103770	5
Unigene103772	4	p2	(TC)34	1
Unigene103773	24	p1	(A)12	3	GO:0005634	nucleus	cellular_component
Unigene103776	21	p1	(T)17	6	GO:0005575	cellular_component	cellular_component	K14445	SLC13A2_3_5	Di- and tricarboxylate transporter	Carbohydrate transport and metabolism	G
Unigene103778	12	p2	(TC)12	1	GO:0003723	RNA binding	molecular_function	K12620	LSM1
Unigene10378	4	p2	(GA)7
Unigene103781	7			1	GO:0005634	nucleus	cellular_component
Unigene103782	2
Unigene103783	9
Unigene10379	19	p3	(TGG)7	4	GO:0005634	nucleus	cellular_component	K20604	MKK9
Unigene103790	7				GO:0005975	carbohydrate metabolic process	biological_process
Unigene103792	5
Unigene103794	2
Unigene103795	35
Unigene103799	1
Unigene103800	1				GO:0003674	molecular_function	molecular_function			Leucine-rich repeat (LRR) protein	Transcription	K
Unigene103802	2
Unigene103803	2				GO:0005575	cellular_component	cellular_component			Leucine-rich repeat (LRR) protein	Transcription	K
Unigene103804	28	c	(AAC)5atgcccataattcatttaaaag(A)10	3	GO:0005634	nucleus	cellular_component			Serine/threonine protein kinase	Signal transduction mechanisms	T
Unigene103808	3
Unigene103809	5
Unigene103810	2
Unigene103811	5	p2	(GA)8		GO:0006950	response to stress	biological_process
Unigene103813	7				GO:0005975	carbohydrate metabolic process	biological_process	K01601	rbcL
Unigene103814	1				GO:0006091	generation of precursor metabolites and energy	biological_process			Uncharacterized conserved protein YbjT, contains NAD(P)-binding and DUF2867 domains	General function prediction only	R
Unigene103815	18				GO:0005737	cytoplasm	cellular_component	K05692	ACTB_G1
Unigene103816	3
Unigene10382	58	p3	(TGA)5	3	GO:0005575	cellular_component	cellular_component			Leucine-rich repeat (LRR) protein	Transcription	K
Unigene103821	1
Unigene103822	19	p3	(TCG)5	8	GO:0005575	cellular_component	cellular_component
Unigene103829	1
Unigene10383	3
Unigene103830	6
Unigene103832	15	p3	(TTC)7	2
Unigene103834	2
Unigene103838	4
Unigene103839	11			3	GO:0009058	biosynthetic process	biological_process	K00940	ndk, NME
Unigene103840	36	p1	(T)10	5	GO:0005575	cellular_component	cellular_component	K11793	CRBN
Unigene103841	7			2	GO:0003674	molecular_function	molecular_function	K00234	SDHA, SDH1	Succinate dehydrogenase/fumarate reductase, flavoprotein subunit	Energy production and conversion	C
Unigene103844	1
Unigene103849	5
Unigene103851	9				GO:0005623	cell	cellular_component
Unigene103852	20
Unigene103855	5				GO:0005737	cytoplasm	cellular_component
Unigene103856	1	c	(AT)27tttgttc(TA)6
Unigene103857	18	p2	(GA)7	6	GO:0000902	cell morphogenesis	biological_process
Unigene103858	1
Unigene103859	1				GO:0005737	cytoplasm	cellular_component	K05759	PFN
Unigene10386	1
Unigene103860	1
Unigene103863	12	p3	(TCT)5	2
Unigene103864	11			1
Unigene103865	1				GO:0000003	reproduction	biological_process	K15362	BRIP1, BACH1, FANCJ	Rad3-related DNA helicase	Replication, recombination and repair	L
Unigene103866	11				GO:0005739	mitochondrion	cellular_component
Unigene103867	4			2
Unigene10387	5	p1	(A)10
Unigene103870	14			5	GO:0003674	molecular_function	molecular_function	K17065	DNM1L	Replication fork clamp-binding protein CrfC (dynamin-like GTPase family)	Replication, recombination and repair	L
Unigene103872	27
Unigene103879	3				GO:0000003	reproduction	biological_process	K11584	PPP2R5
Unigene10388	1
Unigene103880	3
Unigene103882	2				GO:0003723	RNA binding	molecular_function
Unigene103883	15			1	GO:0005811	lipid particle	cellular_component	K01853	E5.4.99.8
Unigene103884	33	p2	(CT)9	3	GO:0003674	molecular_function	molecular_function	K17600	VPS54
Unigene103886	16	p2	(TC)8
Unigene103888	2
Unigene103889	2
Unigene103890	2
Unigene103893	1				GO:0003674	molecular_function	molecular_function	K14455	GOT2	Aspartate/tyrosine/aromatic aminotransferase	Amino acid transport and metabolism	E
Unigene103895	1
[truncated: 63,541 more rows]
